# Supplementary material for: Spectral-temporal-spatial customization via modulating multimodal nonlinear pulse propagation
Source: Nat Commun. 2024 Mar 6;15:2031. doi: 10.1038/s41467-024-46244-5 (PMC10918100; doi:10.1038/s41467-024-46244-5)
Supplement: Supplementary file 3 — Source Data [file 41467_2024_46244_MOESM3_ESM.xlsx]

## Sheet: Figure 1b
Figure 1b
		wavelength (nm)	spectra_1	spectra_2	spectra_3	edge_max	edge_min
		191.508	0	0.00037132	0	0.00396906	0
		191.716	0	0	0	0.00332048	0
		191.923	0	0	0	0.00458181	0
		192.131	0	0	0	0.00339551	0
		192.339	0.00113027	0	0	0.00367248	0
		192.546	0	0	0	0.00274384	0
		192.754	0	0	0	0.00406559	0
		192.961	0	0	0	0.00324119	0
		193.169	0.000599075	0	0	0.00488338	0
		193.377	0	0	0	0.00344865	0
		193.584	0	0	0	0.00465673	0
		193.792	0	0	0	0.00300215	0
		194	0	0	0	0.00423719	0
		194.207	0	0	0	0.00335331	0
		194.415	0.00028661	0.00107467	0	0.00434168	0
		194.623	0	0	0	0.00362915	0
		194.83	0	0	0	0.00430767	0
		195.038	0	0	0	0.00321958	0
		195.246	0.000114754	0	0	0.00399463	0
		195.454	0	0	0	0.00366436	0
		195.661	0	0	0	0.00387583	0
		195.869	0	0	0	0.00365482	0
		196.077	0	0	0	0.00393765	0
		196.285	0.000130377	0	0	0.00359459	0
		196.492	0	0	0	0.00424499	0
		196.7	0	0	0	0.00302834	0
		196.908	0.000645945	0	0	0.0040746	0
		197.116	0	0	0	0.00379882	0
		197.324	0	0	0	0.00405574	0
		197.532	0	0	0	0.00282395	0
		197.74	0.00111464	0	0	0.00395729	0
		197.947	0	0	0	0.00323224	0
		198.155	0	0	0	0.0047391	0
		198.363	0	0	0	0.00377378	0
		198.571	0.00019287	0	0	0.00395707	0
		198.779	0	0	0	0.0030156	0
		198.987	0.000692815	0	0	0.00527131	0
		199.195	0	0	0	0.003327	0
		199.403	0	0	0	0.00388266	0
		199.611	0	0.00021502	0	0.00360435	0
		199.819	0	0	0	0.00398903	0
		200.027	0	0	0	0.00342882	0
		200.235	0	0	0	0.00396296	0
		200.443	0	0	0	0.00348037	0
		200.651	0	2.74602e-05	0	0.00406605	0
		200.859	0	0	0	0.00285359	0
		201.067	0	0	0	0.00395558	0
		201.275	0	0	0	0.00290957	0
		201.483	0	0	0	0.0043898	0
		201.692	0.000442842	0	0	0.00383211	0
		201.9	0.000739685	0	0	0.00448697	0
		202.108	0.00028661	0	0	0.00321639	0
		202.316	0.00019287	0	0	0.00386197	0
		202.524	0	0	0	0.0036469	0
		202.732	0	0	0	0.00394473	0
		202.94	0	0	0	0.00407083	0
		203.149	0.000552205	0	0	0.0041644	0
		203.357	0.00028661	0	0	0.00437905	0
		203.565	0	0	0	0.00438142	0
		203.773	0	0	0	0.00301294	0
		203.981	0.000270986	0	0	0.00429655	0
		204.19	0	0	0	0.00360946	0
		204.398	0	0	0	0.00387897	0
		204.606	6.78837e-05	0	0	0.00372679	0
		204.815	0	0	0	0.00440449	0
		205.023	0	0	0	0.00319315	0
		205.231	0	0	0	0.00407398	0
		205.439	0	0	0	0.00350053	0
		205.648	0.000333479	0	0	0.00411463	0
		205.856	0	0	0	0.00320956	0
		206.064	5.39056e-06	0	0	0.00493673	0
		206.273	0	0	0	0.00368318	0
		206.481	3.66371e-05	0	0	0.00389485	0
		206.69	0	0	0	0.00351261	0
		206.898	0.00141149	0	0	0.00454203	0
		207.106	0	0	0	0.00323808	0
		207.315	0.000724062	0	0	0.00482122	0
		207.523	0	0	0	0.00302205	0
		207.732	0	0	0	0.00436533	0
		207.94	0	0	0	0.00349141	0
		208.149	0	0	0	0.00405792	0
		208.357	0	0	0	0.0031213	0
		208.566	0.000677192	0	0	0.00463472	0
		208.774	0	0	0	0.00346588	0
		208.983	0.000302233	0	0	0.00487861	0
		209.191	0	0	0	0.00351463	0
		209.4	0	0	0	0.00535489	0
		209.608	0	0	0	0.003405	0
		209.817	0	0.00012124	0	0.00430636	0
		210.025	0.000146	0	0	0.00306407	0
		210.234	0.000599075	0.00012124	0	0.00489992	0
		210.443	0	0	0	0.00385459	0
		210.651	0.000161623	0	0	0.00450697	0
		210.86	0	0	0	0.00359759	0
		211.068	0	0	0	0.00428728	0
		211.277	0	0	0	0.0043105	0
		211.486	0	0	0	0.00503186	0
		211.694	0	0	0	0.00335292	0
		211.903	0.000208493	0	0	0.00422578	0
		212.112	0	0	0	0.00382912	0
		212.321	0	0	0	0.00406027	0
		212.529	5.22604e-05	0	0	0.00320362	0
		212.738	0	0.00071518	0	0.00463213	0
		212.947	0	0	0	0.00331001	0
		213.156	0.000364726	0	0	0.00411052	0
		213.364	0	0.00012124	0	0.00314521	0
		213.573	0	0	0	0.00423983	0
		213.782	0	0	0	0.00301262	0
		213.991	0.000442842	0	0	0.00446529	0
		214.199	2.10138e-05	0	0	0.00362709	0
		214.408	0	0	0	0.00468256	0
		214.617	0	0	0	0.00389208	0
		214.826	5.22604e-05	0	0	0.00388783	0
		215.035	0.000161623	0	0	0.00318407	0
		215.244	0	0	0	0.00406247	0
		215.453	0	0	0	0.00322409	0
		215.662	0.000645945	0	0	0.00421168	0
		215.87	0	0	0	0.00318735	0
		216.079	3.66371e-05	0	0	0.00385738	0
		216.288	0	0	0	0.00309495	0
		216.497	0.000458466	0	0	0.00385534	0
		216.706	0	0	0	0.0034995	0
		216.915	0	0	0	0.0045338	0
		217.124	0	0	0	0.0035769	0
		217.333	0	0	0	0.00474489	0
		217.542	0.000599075	0	0	0.00337611	0
		217.751	0.00123963	0	0	0.00486981	0
		217.96	0	0	0	0.00348535	0
		218.169	0	0	0	0.00402207	0
		218.378	0	0	0	0.00386345	0
		218.587	0.00019287	0	0	0.00370305	0
		218.796	0	0	0	0.00311694	0
		219.005	0	0	0	0.00452252	0
		219.215	0	0	0	0.00305451	0
		219.424	0.000224116	0.00026191	0	0.00437209	0
		219.633	0	0	0	0.00340864	0
		219.842	0	0	0	0.0040225	0
		220.051	0	0	0	0.00378172	0
		220.26	0	0	0	0.00469714	0
		220.469	0	0	0	0.00453693	0
		220.679	0	0.00027754	0	0.0041739	0
		220.888	0	0	0	0.00306312	0
		221.097	0.000349103	0	0	0.00403354	0
		221.306	0	0	0	0.00430272	0
		221.515	0.000333479	0	0	0.00416653	0
		221.725	0.000552205	0	0	0.0033121	0
		221.934	0.000302233	0	0	0.0043393	0
		222.143	3.66371e-05	0	0	0.00344037	0
		222.352	0	0	0	0.00395617	0
		222.562	0	0	0	0.00334807	0
		222.771	0.000317856	0	0	0.00407844	0
		222.98	0	0	0	0.00363024	0
		223.19	0.00158334	0.00034006	0	0.0045247	0
		223.399	0	0	0	0.00402113	0
		223.608	0	0	0	0.0046003	0
		223.818	0	0	0	0.00363817	0
		224.027	0	0	0	0.00451286	0
		224.236	0	0	0	0.00353501	0
		224.446	0.000411596	0.00059014	0	0.00422773	0
		224.655	5.22604e-05	0	0	0.00366142	0
		224.865	0	0.0001525	0	0.0042525	0
		225.074	0	0	0	0.0030644	0
		225.284	0	0	0	0.00444798	0
		225.493	0.000583452	0	0	0.00305776	0
		225.702	0.00028661	0	0	0.00466406	0
		225.912	0	0	0	0.00369852	0
		226.121	0	0.00049636	0	0.00446234	0
		226.331	0.000270986	0	0	0.00384741	0
		226.54	8.3507e-05	0	0	0.00401596	0
		226.75	0	0	0	0.0038858	0
		226.96	0	0	0	0.00404356	0
		227.169	0	0	0	0.00374393	0
		227.379	0	0	0	0.00444405	0
		227.588	0	0	0	0.00547302	0
		227.798	0	2.74602e-05	0	0.00430174	0
		228.007	0	0	0	0.00360159	0
		228.217	0	7.43502e-05	0	0.00466893	0
		228.427	0	0	0	0.00301959	0
		228.636	0.000755308	0	0	0.00410124	0
		228.846	0	0	0	0.0040256	0
		229.055	0	8.99801e-05	0	0.00453734	0
		229.265	9.91302e-05	0	0	0.00321925	0
		229.475	0.000833425	0.000871479	0	0.00430095	0
		229.685	5.39056e-06	0	0	0.00341106	0
		229.894	0	0.00065266	0	0.00449097	0
		230.104	0	0.00037132	0	0.00333998	0
		230.314	0.000349103	0	0	0.00457512	0
		230.523	0	0	0	0.0031087	0
		230.733	5.39056e-06	0.00019939	0	0.00401343	0
		230.943	3.66371e-05	0	0	0.00341986	0
		231.153	0	0	0	0.00443532	0
		231.362	0	0	0	0.00408764	0
		231.572	0	0	0	0.00418262	0
		231.782	0	0	0	0.00422267	0
		231.992	0	0	0	0.00423134	0
		232.202	0	0	0	0.00345141	0
		232.412	0	0	0	0.00441046	0
		232.621	0	0	0	0.003893	0
		232.831	0	0	0	0.00471809	0
		233.041	0	0	0	0.00376327	0
		233.251	3.66371e-05	0.00073081	0	0.00459255	0
		233.461	0	0	0	0.00383408	0
		233.671	0	0.00049636	0	0.00447987	0
		233.881	0	0	0	0.00381656	0
		234.091	0	2.74602e-05	0	0.00478292	0
		234.301	0.000333479	0	0	0.00345778	0
		234.511	0.000614699	0	0	0.00484393	0
		234.721	0	0	0	0.00336285	0
		234.931	0	0	0	0.00456549	0
		235.141	0	0	0	0.00330907	0
		235.351	0	0	0	0.00459936	0
		235.561	0	0	0	0.00426502	0
		235.771	0	0	0	0.00510234	0
		235.981	0.000708438	0	0	0.00370918	0
		236.191	0	0	0	0.00414258	0
		236.401	0	0	0	0.00422178	0
		236.611	0.000567829	0	0	0.0062529	0
		236.821	0	0	0	0.00314698	0
		237.031	0	0	0	0.00434087	0
		237.241	0	0	0	0.00366686	0
		237.451	0	0	0	0.00474279	0
		237.661	0	0	0	0.00343621	0
		237.871	5.39056e-06	0	0	0.00488851	0
		238.082	0	0	0	0.00330115	0
		238.292	0	0	0	0.00421814	0
		238.502	6.78837e-05	0.00018376	0	0.00375632	0
		238.712	0	0	0	0.00440409	0
		238.922	0	0	0	0.00366195	0
		239.133	0.000427219	0.00012124	0	0.00456492	0
		239.343	0	0	0	0.00369432	0
		239.553	0	0	0	0.00386715	0
		239.763	0	0.00049636	0	0.00359078	0
		239.974	0.000317856	0	0	0.00430689	0
		240.184	0.000567829	0	0	0.00370121	0
		240.394	0	0	0	0.00477312	0
		240.604	8.3507e-05	0	0	0.0040348	0
		240.815	0.000989657	0.0001525	0	0.00464226	0
		241.025	0.000614699	0	0	0.00416999	0
		241.235	0.000505336	0	0	0.00493865	0
		241.446	0	0	0	0.00371163	0
		241.656	0.000442842	0	0	0.00435281	0
		241.866	0	0.00032443	0	0.00335302	0
		242.077	0.00019287	0	0	0.00442198	0
		242.287	0.00023974	0	0	0.0041887	0
		242.498	3.66371e-05	0.00010561	0	0.00508147	0
		242.708	0	0	0	0.00361923	0
		242.918	0.0010209	0	0	0.00425367	0
		243.129	0	0	0	0.00443093	0
		243.339	0.00131775	0.00034006	0	0.00433514	0
		243.55	0	0	0	0.00331777	0
		243.76	0.00131775	0	0	0.0040643	0
		243.971	0	0	0	0.00354137	0
		244.181	0	0	0	0.00485882	0
		244.392	0	0	0	0.00349881	0
		244.602	0	0.00018376	0	0.0044661	0
		244.813	0.000567829	0	0	0.00448595	0
		245.023	0	0.0004651	0	0.00445002	0
		245.234	0	0	0	0.00339676	0
		245.445	0.00019287	0	0	0.00474281	0
		245.655	0	0	0	0.00348277	0
		245.866	0	0	0	0.00483455	0
		246.076	0	0	0	0.00368362	0
		246.287	0.000677192	0	0	0.00579275	0
		246.498	0	7.43502e-05	0	0.00386678	0
		246.708	0.000630322	0.00037132	0	0.00546559	0
		246.919	0	0	0	0.0043133	0
		247.129	5.22604e-05	0.00105904	0	0.00451138	0
		247.34	5.39056e-06	0.00084022	0	0.00402327	0
		247.551	0.0010209	0.00034006	0	0.00484825	0
		247.762	0	0	0	0.00431346	0
		247.972	0.000146	0	0	0.0052373	0
		248.183	0.00119276	0	0	0.00358624	0
		248.394	0.000505336	0.00038695	0	0.00499418	0
		248.604	0.000536582	0	0	0.00444503	0
		248.815	5.39056e-06	0.00040258	0	0.00488228	0
		249.026	0	0	0	0.00420497	0
		249.237	0.000864671	0.0006214	0	0.00454366	0
		249.447	0	8.99801e-05	0	0.00533098	0
		249.658	0.000786555	0	0	0.00533742	0
		249.869	5.39056e-06	0.00034006	0	0.00390463	0
		250.08	0	0.0006214	0	0.0051243	0
		250.291	0.000567829	0.00027754	0	0.00466768	0
		250.502	0.00116151	0.00052762	0	0.00600782	0
		250.712	0.000349103	0	0	0.00447922	0
		250.923	0.00114589	0.00013687	0	0.00632273	0
		251.134	0	0	0	0.00411951	0
		251.345	0.000755308	0.00066829	0	0.00566868	0
		251.556	0.000255363	8.99801e-05	0	0.00526008	0
		251.767	0.000911541	0.0001525	0	0.00544269	0
		251.978	0.000770931	0	0	0.00510961	0
		252.189	0.00130212	0.00068392	0	0.00508795	0
		252.4	0.00181769	0.0006214	0	0.00497394	0
		252.611	0.000645945	0.00065266	0	0.00549106	0
		252.822	0	0.00043384	0	0.00445673	0
		253.033	0.00113027	0.000965259	0	0.00502258	0
		253.244	0.000614699	0	0	0.00396872	0
		253.455	0.00106777	0	0	0.00527794	0
		253.666	0	0.00071518	0	0.00465684	0
		253.877	0.000911541	2.74602e-05	0	0.00512248	0
		254.088	0.000349103	0	0	0.00395729	0
		254.299	0.000645945	0.00118408	0	0.00540356	0
		254.51	0	0.00044947	0	0.00470447	0
		254.721	0.000989657	0.000965259	0	0.00584539	0
		254.932	0.00125525	0	0	0.00450449	0
		255.143	0.000911541	0	0	0.00498426	0
		255.354	0	0.0006214	0	0.00409692	0
		255.565	0.0012865	0.00110593	0	0.00583967	0
		255.777	0.000474089	0	0	0.00424436	0
		255.988	0.00138024	0.00035569	0	0.00538973	0
		256.199	0	7.43502e-05	0	0.00405231	0
		256.41	0.000661568	0.00012124	0	0.00542513	0
		256.621	0.000645945	0.00023065	0	0.00542145	0
		256.832	0.00131775	0	0	0.00477812	0
		257.044	0.000505336	0	0	0.00399885	0
		257.255	0.00130212	0.00016813	0	0.00509087	0
		257.466	0.00028661	0	0	0.00430354	0
		257.677	0.000849048	0.00101215	0	0.00526536	0
		257.889	0.000739685	0	0	0.00456968	0
		258.1	0.000349103	0.000871479	0	0.00497479	0
		258.311	0.000520959	0	0	0.00434368	0
		258.522	0.000302233	0.00104341	0	0.00513404	0
		258.734	0.000474089	0.00102778	0	0.00436811	0
		258.945	0.000817801	0.000871479	0	0.00562364	0
		259.156	0.000427219	0.00073081	0	0.00459857	0
		259.368	0.00136462	0.000933999	0	0.004955	0
		259.579	5.39056e-06	0	0	0.00423437	0
		259.79	0.00173957	0.00105904	0	0.00516164	0
		260.002	5.22604e-05	0	0	0.00459258	0
		260.213	0.00119276	1.18302e-05	0	0.00479947	0
		260.425	0	0.00049636	0	0.00447029	0
		260.636	0.000786555	0.00018376	0	0.00509698	0
		260.847	0.00103653	0	0	0.00446844	0
		261.059	0.000833425	0.0004651	0	0.00478076	0
		261.27	0.000224116	0	0	0.00414898	0
		261.482	0.000161623	0.00055888	0	0.00493995	0
		261.693	0.000224116	0.0003088	0	0.00383319	0
		261.905	0.000958411	0.00210625	0	0.00505912	0
		262.116	6.78837e-05	0.0003088	0	0.00382321	0
		262.328	0.00144273	0	0	0.00523147	0
		262.539	0.000442842	0	0	0.00401582	0
		262.751	0.00138024	7.43502e-05	0	0.00488784	0
		262.962	0.000911541	0	0	0.0046155	0
		263.174	0.00113027	1.18302e-05	0	0.0049449	0
		263.385	0.000458466	0	0	0.00433554	0
		263.597	0.00116151	0.00165298	0	0.00551997	0
		263.808	0.00019287	0.0004651	0	0.00451817	0
		264.02	0.000942788	0.00052762	0	0.00503117	0
		264.232	0.000802178	0	0	0.00470539	0
		264.443	0.00178644	0.00073081	0	0.00636817	0
		264.655	0.000317856	0	0	0.00452136	0
		264.866	0.00163021	0	0	0.00534736	0
		265.078	0	0.000949629	0	0.00426432	0
		265.29	0.000817801	0.00037132	0	0.00503615	0
		265.501	0.000645945	0	0	0.0039651	0
		265.713	0.000661568	0	0	0.00550098	0
		265.925	0	0.00080896	0	0.00422734	0
		266.137	0.000474089	5.87202e-05	0	0.00554106	0
		266.348	0.000864671	7.43502e-05	0	0.00453931	0
		266.56	0.00161459	0	0	0.00569571	0
		266.772	0.000349103	0	0	0.00492575	0
		266.983	0.000349103	0	0	0.00491112	0
		267.195	0	0	0	0.00548451	0
		267.407	0.00120838	0.00021502	0	0.00602624	0
		267.619	0.00114589	0.00016813	0	0.00492833	0
		267.831	0.00156772	0	0	0.00493866	0
		268.042	0.00100528	0.00151231	0	0.0046433	0
		268.254	0.0017552	0.00027754	0	0.00516347	0
		268.466	0.000208493	0	0.000242964	0.00422281	0
		268.678	0.00133337	0.0001525	0	0.0055683	0
		268.89	0.000724062	0	0	0.00465724	0
		269.102	0.00116151	0.00019939	0	0.00523348	0
		269.314	0.00109902	0	0	0.00438879	0
		269.525	0.000614699	0.0004651	0	0.00500478	0
		269.737	0.00119276	0	0	0.0050639	0
		269.949	0.00136462	0.00121534	0	0.00526122	0
		270.161	0.000161623	0	0	0.0043397	0
		270.373	0.00106777	0.00010561	0	0.00514135	0
		270.585	0.00111464	0.00130912	0	0.00398748	0
		270.797	0	0.00024628	0	0.00498811	0
		271.009	0.000130377	0	0	0.00416529	0
		271.221	0.000911541	0.00066829	0	0.00488442	0
		271.433	0.000942788	0	0	0.00436454	0
		271.645	0.000802178	0.000949629	0	0.00570627	0
		271.857	0.00019287	0	0	0.0052474	0
		272.069	0.0010834	0.00027754	0	0.00553991	0
		272.281	0.000302233	0	0	0.00413072	0
		272.493	0.000880294	0.00024628	0	0.0049053	0
		272.705	0.000270986	0.00057451	0	0.00401343	0
		272.917	0.000411596	0	0	0.00623176	0
		273.129	0	0.000871479	0	0.00501054	0
		273.341	0.000989657	0	0	0.00499075	0
		273.554	0.00136462	0	0	0.00417687	0
		273.766	0.000817801	0	0	0.00505978	0
		273.978	0	0.00063703	0	0.00428081	0
		274.19	0.00163021	0.00084022	0	0.00545196	0
		274.402	0.00141149	0	0	0.00373202	0
		274.614	0.00122401	0	0	0.00512277	0
		274.826	0.000458466	0	0	0.00476701	0
		275.039	0.000583452	0	0	0.00459581	0
		275.251	0	0	0	0.00602514	0
		275.463	0.00141149	0.00019939	0	0.00551171	0
		275.675	0.000505336	0	0	0.00394836	0
		275.888	0.000708438	0	0	0.00507247	0
		276.1	0.000755308	0.00059014	0	0.00418908	0
		276.312	0.000989657	0	0	0.00520668	0
		276.524	0.00122401	0.00069955	0	0.0046528	0
		276.737	0.000817801	0.00126223	0	0.00566776	0
		276.949	0	0.00034006	0	0.00440269	0
		277.161	0.00028661	0.00084022	0	0.00574484	0
		277.374	0	0.00019939	0	0.00412143	0
		277.586	0.000505336	0.00073081	0	0.00539375	0
		277.798	0.000677192	0.00021502	0	0.00483576	0
		278.011	0.000505336	0.00012124	0	0.00660799	0
		278.223	0.000567829	0	0	0.00516067	0
		278.435	0.000255363	0.00055888	0	0.00489388	0
		278.648	0.000505336	0	0	0.00434289	0
		278.86	0.00111464	0.00043384	0	0.00560113	0
		279.073	0.00138024	0	0	0.00419218	0
		279.285	0.00253636	0.0001525	0	0.00496429	0
		279.497	6.78837e-05	0.00073081	0	0.00495482	0
		279.71	0.00150523	0.00032443	0	0.00582144	0
		279.922	0	0	0	0.00479705	0
		280.135	0.00131775	0.00037132	0.000211711	0.0050723	0
		280.347	0.0010209	0	0	0.00442775	0
		280.56	0	0.00038695	0	0.00511626	0
		280.772	0.000599075	0	0	0.00506687	0
		280.985	0.00100528	0.00029317	0	0.00531048	0
		281.197	0.00019287	0	0	0.00443785	0
		281.41	0.000333479	0.00034006	0	0.00541526	0
		281.622	0.000692815	0	0	0.00453462	0
		281.835	0.00105215	0.0001525	0	0.00602684	0
		282.048	0.000567829	0	0	0.00437368	0
		282.26	0.0015521	0.00074644	0	0.00517588	0
		282.473	0	0.00034006	0	0.00458603	0
		282.685	0.00109902	0.00065266	0	0.0052391	0
		282.898	0.000599075	0	0	0.0043892	0
		283.111	0.000224116	0.00071518	0	0.00550594	0
		283.323	0	0.00065266	0	0.00429579	0
		283.536	0.00100528	0	0	0.00541457	0
		283.749	0.000817801	0.0003088	0	0.00475194	0
		283.961	0.000864671	0.00057451	0	0.00662246	0
		284.174	0	0.00044947	0	0.00469547	0
		284.387	0	0.0001525	0	0.00519128	0
		284.599	0.00100528	0.00043384	0	0.00462696	0
		284.812	0.000724062	0.0004651	0	0.00556405	0
		285.025	0.000614699	0	0	0.00442195	0
		285.237	0.000895918	0.00129349	0	0.00553353	0
		285.45	0.00248949	0.00043384	0	0.00443243	0
		285.663	0.00106777	0.00102778	0	0.00501692	0
		285.876	0.000599075	0	0	0.00412957	0
		286.089	0.0014896	0	0	0.00511862	0
		286.301	0.00100528	0.00040258	0	0.00450039	0
		286.514	0	0.00024628	0	0.00489691	0
		286.727	0.000755308	0	0	0.00426118	0
		286.94	5.39056e-06	0.00152794	0	0.00484357	0
		287.153	0.000974034	0	0	0.00400177	0
		287.366	0.00150523	0.000887109	0	0.00514925	0
		287.578	0.000989657	0.00080896	0	0.00479806	0
		287.791	0.000724062	0.00102778	0	0.00523518	0
		288.004	0.00113027	0.00059014	0	0.00446468	0
		288.217	0.00161459	0.000887109	0	0.00567124	0
		288.43	0	0.00041821	0	0.00407395	0
		288.643	5.22604e-05	0.000902739	0	0.00501652	0
		288.856	0.000942788	0	0	0.0047038	0
		289.069	0.000458466	0.00146542	0	0.00576132	0
		289.282	0.000380349	0	0	0.00444167	0
		289.495	0.00150523	0.00038695	0	0.00504447	0
		289.708	0.00111464	0	0	0.00436553	0
		289.921	0.000942788	0.000996519	0	0.0053965	0
		290.134	0.000833425	0	0	0.00383317	0
		290.347	0.000630322	0.000871479	0	0.00447437	0
		290.56	0.000177247	0.0001525	0	0.00480344	0
		290.773	0.000317856	0.0003088	0	0.00526659	0
		290.986	0.000317856	0	0	0.00411262	0
		291.199	0.00130212	0.00035569	0.000321096	0.00568316	0
		291.412	0.000442842	0.00076207	0	0.00394559	0
		291.625	0.000942788	0.0001525	0	0.00516813	0
		291.838	0	0.00065266	0	0.00399674	0
		292.051	0.00203642	5.87202e-05	0	0.00564054	0
		292.265	0.00134899	7.43502e-05	0	0.00413875	0
		292.478	0.000505336	0.00040258	8.56774e-06	0.00600647	0
		292.691	0	0	0	0.00434208	0
		292.904	0.00114589	0.00127786	0	0.00490423	0
		293.117	0.00100528	0.00074644	0	0.00431622	0
		293.33	0	0	0	0.00518327	0
		293.544	0.000270986	0.00012124	0	0.00455733	0
		293.757	0.000255363	0	0	0.00686478	0
		293.97	0.000989657	0	0	0.00433832	0
		294.183	0.000177247	0.00080896	0	0.00531288	0
		294.396	0.000599075	0	0	0.00462996	0
		294.61	0.00194268	0.00079333	0	0.00532514	0
		294.823	0.000270986	0.00071518	0	0.00489647	0
		295.036	0.000536582	0.00013687	0	0.00494338	0
		295.25	0.000536582	0.00065266	0	0.0046588	0
		295.463	0.000692815	0.0007777	0	0.00524572	0
		295.676	0	0	0	0.00492058	0
		295.889	0.00197392	0	0	0.00485728	0
		296.103	0.000317856	0	0	0.00399458	0
		296.316	0.000567829	0.000933999	0	0.00517793	0
		296.529	0.000442842	0.00027754	0	0.00486636	0
		296.743	0.00119276	0.000887109	0	0.00537098	0
		296.956	0.000583452	8.99801e-05	0	0.00429756	0
		297.17	5.39056e-06	0.00071518	0	0.00532321	0
		297.383	0.00141149	0	0	0.0040887	0
		297.596	0.000739685	0.00041821	0	0.00536164	0
		297.81	0.000974034	0	0	0.00420789	0
		298.023	0.00136462	0	0	0.00501571	0
		298.237	0.000349103	0.00034006	0	0.00380454	0
		298.45	0.00111464	0.0007777	0.000289843	0.00489259	0
		298.664	0.00028661	0.0004651	0	0.00485866	0
		298.877	0.00106777	0.000824589	0	0.00541796	0
		299.091	0.00123963	0.0004651	0	0.00499848	0
		299.304	8.3507e-05	0.00044947	0	0.00489346	0
		299.518	0.00133152	0	0	0.00778037	0
		299.731	0.000994394	0	0	0.00785754	0
		299.945	0.000942528	0	0	0.00686857	0
		300.158	0.00252443	0.00212109	0	0.00891644	0
		300.372	0.00140932	0	0	0.0067602	0
		300.585	0.00221383	0.00116278	0	0.00872096	0
		300.799	0.000381036	0.00137537	0	0.00694529	0
		301.013	0.00186852	0.00180055	0	0.00833217	0
		301.226	0.00152321	0	0	0.00861247	0
		301.44	0.00197477	0.00132222	0	0.0082875	0
		301.653	0.000416612	0	0	0.00862	0
		301.867	0	0.0004823	0	0.00932403	0
		302.081	0	0.000237849	0	0.0078158	0
		302.294	0.00131255	0	0	0.00880762	0
		302.508	0.00168253	0.00149948	0	0.0073747	0
		302.722	0.000650901	0.00127633	0	0.00898571	0
		302.935	0.00101336	0	0	0.00692944	0
		303.149	0.000316319	0	0	0.00907168	0
		303.363	0.00123642	0	0	0.00742166	0
		303.577	0.00137786	0	0	0.0103615	0
		303.79	0.00140636	0.000363734	0	0.00800727	0
		304.004	0.00211887	0.000506298	0	0.0106987	0
		304.218	0.00226138	0.00022117	0	0.00765648	0
		304.432	0.00223288	0.00104804	0	0.00981955	0
		304.645	0.00282161	0	0	0.00894804	0
		304.859	0.00145831	0.00101601	0	0.0103067	0
		305.073	0.000293821	0	0	0.00984677	0
		305.287	0.0013447	0	0	0.00956616	0
		305.501	0.000291386	0	0	0.00962176	0
		305.715	0	0.000951231	0	0.00954095	0
		305.928	0.00133356	0.000894873	0	0.00890375	0
		306.142	0.00296723	0.000838516	0	0.00931558	0
		306.356	0.000911056	0	0	0.00756939	0
		306.57	0.00203626	0.00276084	0	0.00927618	0
		306.784	0.00129675	0	0	0.00825774	0
		306.998	0.000201175	0.00029475	0	0.00935907	0
		307.212	0.00231015	0.00133599	0	0.00823766	0
		307.426	0.000365511	0	0	0.00941978	0
		307.64	0.000302689	0	0	0.0077273	0
		307.854	0.00166339	0.00058073	0	0.0102742	0
		308.068	0.00323752	0	0	0.00853274	0
		308.282	0.000782935	0.000500655	0	0.00982182	0
		308.496	0.00182347	0	0	0.00749212	0
		308.71	0.00233674	0.00182521	0	0.00892	0
		308.924	0	0.000752434	0	0.00691068	0
		309.138	0.00176135	0.000490781	0	0.00979573	0
		309.352	0	0	0	0.00762053	0
		309.566	0.00263004	0.00107352	0	0.00855115	0
		309.78	0.0030926	0.000765015	0	0.00708284	0
		309.994	0.00175632	0.00117636	0	0.00828474	0
		310.208	0.00124236	0.00104781	0	0.00751753	0
		310.422	0.00134515	0.00143344	0	0.00805745	0
		310.636	0.00179089	0	0	0.00883573	0
		310.85	0.000619791	0.00218419	0	0.00865049	0
		311.064	0.00133263	0	0	0.00694437	0
		311.279	0.00194364	0.00131822	0	0.00864229	0
		311.493	0.000670708	0	0	0.00804033	0
		311.707	0.00325609	0	0	0.00837273	0
		311.921	0.000287821	0.000450682	0	0.00696466	0
		312.135	0.000719108	0.00288723	0	0.00810911	0
		312.349	0.000668368	0	0	0.00602635	0
		312.564	0.00253049	0.000860216	0	0.00798518	0
		312.778	0.00140973	0.000172184	0	0.00773251	0
		312.992	0.00123143	0	0	0.00854424	0
		313.206	0.00194464	0.000936664	0	0.00888165	0
		313.421	0.000212563	0.000503458	0	0.00870161	0
		313.635	6.05009e-05	0.000871287	0	0.00743768	0
		313.849	0.00184067	0.00216182	0	0.00953884	0
		314.064	0.00114408	0.000329264	0	0.00693398	0
		314.278	0.00302745	0.000484127	0	0.0105941	0
		314.492	0.00227926	0	0	0.00725824	0
		314.706	0.00163899	0	0	0.00888395	0
		314.921	0.000902899	0.000335511	0	0.00722269	0
		315.135	0.00166528	0	0	0.00830803	0
		315.35	0.000981766	0	0	0.00777444	0
		315.564	0.00352077	0.00201622	0	0.00886061	0
		315.778	0.00128612	0.000472589	0	0.00772863	0
		315.993	0.0010999	0	0	0.0097843	0
		316.207	0.000514636	0	0	0.00659622	0
		316.421	0.00235024	0.000685504	0	0.0104018	0
		316.636	0.000659657	0.00115904	0	0.00825848	0
		316.85	0.00196027	0.000915075	0	0.00828536	0
		317.065	0.00120158	0.00118615	0	0.00746313	0
		317.279	0.00252929	0.00113194	0	0.00902371	0
		317.494	0.00084933	0	0	0.00803766	0
		317.708	0.00333556	0.000603288	0	0.00918621	0
		317.923	0.0013954	0.000825116	0	0.00753357	0
		318.137	0.00250406	0	0	0.0100483	0
		318.352	0.00164485	0	0	0.00713888	0
		318.566	0.00128712	0	0	0.00918918	0
		318.781	0.000870535	0.000132168	0	0.00779356	0
		318.995	0.000898307	0.000548937	0	0.00925977	0
		319.21	0.00178703	0.0011602	0	0.00863457	0
		319.424	0.000315082	0.00324404	0	0.00911942	0
		319.639	0.00110829	0	0	0.0076802	0
		319.854	0.00147448	0.00188124	0	0.0085489	0
		320.068	0.0013618	0	0	0.00736216	0
		320.283	0.000404077	0	0	0.0109794	0
		320.498	0.00169982	0	0	0.00759955	0
		320.712	0.00306956	0.00231026	0	0.00956879	0
		320.927	0.00241187	0.000851272	0	0.00844509	0
		321.142	0.00172558	0.000851272	0	0.00974271	0
		321.356	0.00186856	0.00165228	0	0.00749754	0
		321.571	0.00173704	0.000344274	0	0.0096468	0
		321.786	0.000478422	0	0	0.00859259	0
		322	0.00214682	0.000754232	0	0.0100784	0
		322.215	0	0.000929928	0	0.00960397	0
		322.43	0.00246879	0.000578536	0	0.0109195	0
		322.644	0.000364206	0	0	0.0092475	0
		322.859	0.00042321	0	0	0.00921137	0
		323.074	0.00178031	0	0	0.0075176	0
		323.289	0.00231135	0.00264916	0	0.0102387	0
		323.504	0.00106682	0	0	0.00873999	0
		323.718	0.000421064	0.000462704	0	0.00986478	0
		323.933	0.000450416	0.000403973	0	0.00984876	0
		324.148	0.00276927	0	0	0.0102936	0
		324.363	0.000538474	0.00213652	0	0.0070325	0
		324.578	0.00113072	0.000228833	0	0.0103633	0
		324.793	0	0.00126135	0	0.00825994	0
		325.007	0.0018974	0.00129086	0	0.00870755	0
		325.222	0.00284102	0	0	0.0093543	0
		325.437	0.00151406	0	0	0.0121705	0
		325.652	0.00272892	0.000343858	0	0.00800281	0
		325.867	0.00129642	0.000168374	0	0.0101089	0
		326.082	0	0	0	0.00708388	0
		326.297	0.00176418	0.00215719	4.52729e-05	0.010265	0
		326.512	0.00118441	0.000785841	0	0.00937628	0
		326.727	0.00188898	0.00087395	0	0.00911505	0
		326.942	0.00285776	0.00087395	0	0.00858805	0
		327.157	0.00194769	0.00110891	0	0.00984351	0
		327.372	0.00191834	0.000257187	0	0.00847354	0
		327.587	0.0031971	0.00216788	0	0.00921391	0
		327.802	0.000427244	0.000409903	0	0.00805376	0
		328.017	0	0.00160175	0	0.0110353	0
		328.232	0.000188977	0	0	0.00785908	0
		328.447	0.00269079	0.00100583	0	0.0108925	0
		328.662	0.00217873	0	0	0.00786227	0
		328.877	0.0029015	0.000776021	0	0.00992577	0
		329.092	0.00199803	0	0	0.00841663	0
		329.307	0.00302197	0.00134847	0	0.0110074	0
		329.522	0.00143722	0.00108591	0	0.00839115	0
		329.737	0.00161936	0	0	0.0102712	0
		329.953	0	0.0016933	0	0.00986089	0
		330.168	0.00171042	0.0028777	0	0.00937999	0
		330.383	0.000435462	0	0	0.0091817	0
		330.598	0.00122005	0.000779234	0	0.00935421	0
		330.813	1.0434e-05	0.000264926	0	0.00865239	0
		331.028	0.00158294	0.00108177	0	0.00990162	0
		331.244	0.00321592	0.00120278	0	0.00824772	0
		331.459	0.00294376	0.00159608	0.000500527	0.00996731	0
		331.674	0.00214784	0	0	0.00938898	0
		331.889	0.00286037	0.00141845	0	0.0105769	0
		332.105	0.00191033	0.000141287	0	0.00802615	0
		332.32	0.00188064	0.00112144	0	0.0105346	0
		332.535	0.001402	0	0	0.00713368	0
		332.75	0.002214	0.000254059	0	0.0109112	0
		332.966	0.002098	0.000370108	0	0.00847318	0
		333.181	0.00262	0.00144357	0	0.00994285	0
		333.396	0	0.00170468	0	0.00769196	0
		333.612	0.00229085	0	0	0.00880685	0
		333.827	0.000826417	0	0	0.00838235	0
		334.042	0.000629283	0.00106377	0	0.00979149	0
		334.258	0.000150527	0	0	0.00718349	0
		334.473	0.00305122	0.00303596	9.99471e-05	0.0102012	0
		334.688	0.00142308	0.000353722	0	0.00688595	0
		334.904	0.00109049	0.000270538	0	0.00861704	0
		335.119	0	0.000936008	0	0.0072799	0
		335.335	0.0035295	0	0	0.00924286	0
		335.55	0.000564819	0	0	0.00770972	0
		335.765	0.00150873	0.00218739	0	0.00918487	0
		335.981	0.00336878	0.000909788	0	0.00839815	0
		336.196	0.00256368	0.000104344	0	0.00912695	0
		336.412	0.000509295	0.00227071	0	0.00748047	0
		336.627	0.00223966	0	0	0.00987652	0
		336.843	0.00285292	0.00141548	0	0.00754012	0
		337.058	0.00279717	0	0	0.00955123	0
		337.274	0.00229541	0	0	0.0074178	0
		337.489	0.00343831	0	0	0.0101645	0
		337.705	0.00231433	0	0	0.00863233	0
		337.92	0.00141496	0.00235502	0	0.0084485	0
		338.136	0.00245486	0.000583629	0	0.00736254	0
		338.352	0.00200517	0.00142715	0	0.00983543	0
		338.567	0.000772663	0	0	0.00746677	0
		338.783	0.002355	0.00296129	0	0.0098117	0
		338.998	0.00142255	0	0	0.00819929	0
		339.214	0.00170511	0	0	0.00952773	0
		339.43	0.00207244	0	0	0.00762506	0
		339.645	0.00170615	0.00201931	0	0.00950662	0
		339.861	0.000556766	0	0	0.00804172	0
		340.077	0.00197981	0.00212882	0	0.0110869	0
		340.292	0.00269133	0	0	0.00863524	0
		340.508	0.00168737	0.000659751	0	0.0115261	0
		340.724	0.000834961	0	0	0.00765754	0
		340.939	0	0.00121938	0	0.00884439	0
		341.155	0	0	0	0.00660672	0
		341.371	0.00256641	0	0	0.00920193	0
		341.586	0.00107696	0	0	0.0088214	0
		341.802	0.00204074	0	0	0.00744534	0
		342.018	0.00167606	0	0	0.00726389	0
		342.234	0.000946718	0.00186993	0	0.00830152	0
		342.45	0.00079043	0	0	0.00800823	0
		342.665	0.00367407	0.000452167	0	0.00909171	0
		342.881	0	0.000554024	0	0.00728436	0
		343.097	0	0.00136888	0	0.00819231	0
		343.313	0.00143417	0.000604953	0	0.00749274	0
		343.529	5.85929e-05	0.000343877	0	0.00829603	0
		343.744	0	0.000943797	0	0.00634739	0
		343.96	0.00155775	0	0	0.00902798	0
		344.176	0.00175764	0.00221863	0	0.0069127	0
		344.392	0.00160772	0.00134374	0	0.00860002	0
		344.608	0	0	0	0.0064464	0
		344.824	0.0024033	0.00174763	0.000137006	0.00859076	0
		345.04	0.0013417	0.00137714	0	0.0065151	0
		345.256	0.00109481	0.000240986	0	0.00787865	0
		345.472	0.00079855	0.00014219	0	0.0068549	0
		345.688	0.00206561	0	0	0.00988739	0
		345.904	0.000302331	4.30449e-05	0	0.00645929	0
		346.12	0.00147785	0.000435054	0	0.00774151	0
		346.336	0.00277583	0	0	0.00615306	0
		346.552	0.00064318	0.00106873	0	0.00869759	0
		346.768	0	0	0	0.00684447	0
		346.984	0.00230331	0.000775637	0	0.00806145	0
		347.2	0.000667594	0	0	0.00648508	0
		347.416	0.00183945	0.00111758	0	0.00810952	0
		347.632	0.00220196	0	0	0.0070028	0
		347.848	0.00139766	0.00118885	0	0.0077058	0
		348.064	0	0.00043297	0	0.0058121	0
		348.28	0.0014464	0.00043297	0	0.00825021	0
		348.496	0.000739592	0	0	0.00624997	0
		348.712	0.00112789	0	0	0.00814327	0
		348.928	0	0	0	0.00749176	0
		349.144	0.00137126	0	0	0.00756409	0
		349.361	0.000592482	0	0	0.00705228	0
		349.577	0.00188338	0.000188964	0	0.00804685	0
		349.793	0.000982417	0	0	0.00671617	0
		350.009	0.00163988	0.000188964	0	0.00843234	0
		350.225	0	0	0	0.00655285	0
		350.442	0.00137202	0.00126084	0	0.00875991	0
		350.658	0.00125234	0	0	0.00753047	0
		350.874	0.00108161	0.000335684	0	0.00803196	0
		351.09	0.00137429	6.72714e-05	0	0.00692518	0
		351.306	0.000471839	0.00160454	0	0.00775544	0
		351.523	0.00115558	0.000287081	0	0.00796705	0
		351.739	0.00203425	0.00101962	0	0.00802312	0
		351.955	0.000106052	0	0	0.00684647	0
		352.172	0.00171695	0.0023382	0	0.00773091	0
		352.388	0.000765057	0.000433589	0	0.00621737	0
		352.604	0.00164777	0	0	0.00718754	0
		352.82	0.000204182	0	0	0.00668181	0
		353.037	0.0016233	0	0	0.00825539	0
		353.253	0.00145203	0	0	0.00847847	0
		353.47	0.00186797	0.0018299	0	0.00808778	0
		353.686	0.00101591	0	0	0.00692247	0
		353.902	0.00256392	0.00100189	0	0.00845127	0
		354.119	0.00133534	0	0	0.00730387	0
		354.335	0.00217077	0.000608575	0	0.00849304	0
		354.552	0.00121735	0.00169697	0	0.00642077	0
		354.768	0.000773285	0.00169697	0	0.00739127	0
		354.984	0.00114334	0	0	0.00733431	0
		355.201	0.00163674	0.00110463	0	0.00784398	0
		355.417	0.000970645	0	0	0.00601965	0
		355.634	0.00300721	0.00289475	0	0.00884308	0
		355.85	0.000305938	0	0	0.00710922	0
		356.067	0.00377546	0.00128321	0	0.00787754	0
		356.283	0.00268504	0.00014273	0	0.00624787	0
		356.5	0.0020407	0.000514624	0	0.00839452	0
		356.716	0.00168071	0	0	0.00617653	0
		356.933	0.00143114	0.000143735	0	0.0078134	0
		357.149	0	0	0	0.007192	0
		357.366	0.000507745	0.000942691	0	0.00838599	0
		357.582	0.00209751	0.000195298	0	0.00782922	0
		357.799	0.000763681	0.0017563	0	0.00828723	0
		358.016	0.000587515	0	0	0.00603095	0
		358.232	0.00189618	0.000119766	3.89729e-05	0.00971458	0
		358.449	0.000386182	0	0	0.0074155	0
		358.666	0.000897915	0	0	0.00867288	0
		358.882	0.00117736	0.000654616	0	0.00708921	0
		359.099	0.000567659	0.00164581	0	0.00813061	0
		359.315	0.00102494	0.000756276	0	0.00718783	0
		359.532	0.00400064	0	0	0.00777964	0
		359.749	0.000111183	0.000249772	0	0.00719369	0
		359.966	0.00441005	0.00216973	0.000525905	0.00812016	0
		360.182	0	0	0	0.00741855	0
		360.399	0.00318181	0.00032657	0	0.0101308	0
		360.616	0.00104302	0	0	0.00736592	0
		360.832	0.000577675	0.000304076	0	0.00857138	0
		361.049	0.00101717	0	0	0.00696027	0
		361.266	0.00124984	0.000821347	0	0.00904981	0
		361.483	0.000474265	0.0020628	0	0.00714072	0
		361.699	0.00188425	0.000462683	0	0.00871213	0
		361.916	0.000399667	0	0	0.00812594	0
		362.133	0.00282188	0	0	0.0094975	0
		362.35	0.00123312	0.000254231	0	0.00658505	0
		362.567	0.00299397	0.000779478	0	0.00869519	0
		362.784	0.00252266	0	0	0.00745532	0
		363	0.00207754	0.00125099	0	0.00795414	0
		363.217	0.00142295	0	0	0.00669655	0
		363.434	0.00236556	0.00135577	0	0.00867818	0
		363.651	0.000323516	0.00156667	0	0.00646315	0
		363.868	0.00234139	0	0	0.00848525	0
		364.085	0.00131935	0	0	0.00653934	0
		364.302	0.00210553	0	0.000224062	0.00781092	0
		364.519	0.000271012	0	0	0.0071616	0
		364.736	0.00144989	0.00161856	0	0.00843875	0
		364.953	0.00152848	0.000124671	0	0.00641261	0
		365.17	0.00173806	0.0014351	0	0.00838514	0
		365.387	0.00152848	0.000570216	0	0.00687345	0
		365.604	0.00123686	0	0	0.00960756	0
		365.821	0	0	0	0.0067454	0
		366.038	0.00155035	0.00197995	0	0.00785722	0
		366.255	0.00230796	0	0	0.00845307	0
		366.472	0.00147198	0.00140497	0	0.0102719	0
		366.689	0.00223773	0.000304824	0	0.00697903	0
		366.906	0	9.74058e-05	0	0.00888288	0
		367.123	0.000605013	0.00043446	0	0.00796493	0
		367.34	0.00340395	0.00201602	0	0.00778684	0
		367.557	0.00113869	0	0	0.0070895	0
		367.774	0.00190903	0.000404778	0	0.00815558	0
		367.991	0.000625131	0	0	0.00686327	0
		368.208	0.000933266	0.000687357	0	0.00961262	0
		368.425	0.00329564	0	0	0.0068209	0
		368.642	0.0023795	0.000656861	0	0.00790073	0
		368.86	0.00151279	0.00116691	0	0.00664457	0
		369.077	0.00153828	0.002187	0	0.0087253	0
		369.294	0.000187235	0	0	0.00669887	0
		369.511	0.00206007	0.00037388	0	0.00783875	0
		369.728	0.00132564	0	0	0.00672308	0
		369.946	0.0029971	0.000145857	0	0.00965733	0
		370.163	0.00193345	0	0	0.00772171	0
		370.38	8.73802e-06	0.000677912	0	0.0078514	0
		370.597	3.38948e-05	0	0	0.00691011	0
		370.815	0.00378869	0.00190989	0	0.00819213	0
		371.032	0.00232709	0	0	0.00642563	0
		371.249	0.00131909	0.00327127	0	0.0081993	0
		371.466	0.000789894	0	0	0.00664669	0
		371.684	0.0023684	0.00255556	0	0.00824586	0
		371.901	0.00159019	0	0	0.00662681	0
		372.118	0.003724	0.00059664	0	0.00990963	0
		372.336	0.00020949	0	0	0.0067514	0
		372.553	0.00221408	0	0	0.00810553	0
		372.77	0.00253989	0.000194485	0	0.00667041	0
		372.988	0.00269026	0.000119267	0	0.00945682	0
		373.205	0.00151235	0	0	0.00775957	0
		373.422	0.00111137	0.000846371	0	0.00872799	0
		373.64	0.000986633	0	0	0.008247	0
		373.857	0.00311813	0	0	0.00927879	0
		374.075	0.00108694	0	0	0.00724913	0
		374.292	0.00161354	0.00089704	0	0.00756378	0
		374.51	0.00196694	0	0	0.007097	0
		374.727	0.00111333	0.000496232	0	0.00810216	0
		374.944	0	0	0	0.00703604	0
		375.162	0.00121376	0	0	0.00817972	0
		375.379	0	0.000144595	0	0.00931784	0
		375.597	0.00177017	0.000547728	0	0.00786166	0
		375.814	0.00114107	0.000648427	0	0.00765443	0
		376.032	0.00166951	0.000623252	0	0.00767097	0
		376.249	0.000662949	0.000346328	0	0.00654358	0
		376.467	0.00106557	0.00175612	0	0.00848824	0
		376.685	0.000185644	0	0	0.00731967	0
		376.902	0.00107026	0.000600708	0	0.00901616	0
		377.12	0.00198015	0	0	0.00675938	0
		377.337	0.000362568	0.00123285	0	0.009097	0
		377.555	0	0	0	0.00736286	0
		377.772	0.0018125	0	0.00026803	0.00778807	0
		377.99	0.00214277	0	0	0.00628502	0
		378.208	0.000897932	0	0	0.00753912	0
		378.425	0.00117738	4.46526e-05	0	0.00742249	0
		378.643	0.00164541	0.00037752	0	0.0085568	0
		378.861	0.000699257	0	0	0.00840165	0
		379.078	0.00220798	0.000326355	0	0.00735364	0
		379.296	0.000648114	0.00198922	0	0.00730626	0
		379.514	0.00158179	0.000458059	0	0.00839966	0
		379.731	0.000112037	0.00102557	0	0.00779135	0
		379.949	0.00292261	0.000561244	0	0.00839884	0
		380.167	0.000756664	0	0	0.00695674	0
		380.385	0.00176228	0	0	0.00811645	0
		380.602	0.000945507	0.000175854	0	0.00707365	0
		380.82	0.00219422	0	0	0.00906162	0
		381.038	0.000841448	0	0	0.00716937	0
		381.256	0.00102355	0.00202369	0	0.00770088	0
		381.474	0.000113035	0	0	0.00725693	0
		381.691	0.00189932	4.61446e-05	0	0.00822377	0
		381.909	0.00116422	0	0	0.00866054	0
		382.127	0.00137425	0.00099168	0	0.00821871	0
		382.345	0.00082292	0	0	0.0065192	0
		382.563	0.00334732	0	0	0.00834709	0
		382.781	0	0.00100074	0	0.00710393	0
		382.998	0.00340031	0.00158385	0	0.00816305	0
		383.216	0.000327063	0.00147783	0	0.00769313	0
		383.434	0.00191667	0	0	0.00787273	0
		383.652	0.000570103	0.000901998	0	0.00692761	0
		383.87	0.000489976	0.000180547	0.000415361	0.00825601	0
		384.088	0.0011577	4.69449e-05	0	0.00855109	0
		384.306	0.00222606	0	0	0.00988111	0
		384.524	0.000897149	0	0	0.0069067	0
		384.742	0.00148906	0	0	0.00918729	0
		384.96	0.00127382	0.00107012	0	0.00759016	0
		385.178	0.00356075	0.000774037	0	0.00858275	0
		385.396	0.00210788	0	0	0.00786906	0
		385.614	0.00111872	0.000697232	0	0.00821895	0
		385.832	0.00157871	0	0	0.00746601	0
		386.05	0.00174106	0.00183416	0	0.00801295	0
		386.268	0.00276927	0	0	0.00701347	0
		386.486	0.00266103	0.0016176	0	0.00941452	0
		386.704	0.000852094	0.000646093	0	0.0070431	0
		386.922	0.000525882	0.000455721	0	0.00915583	0
		387.14	0.00142297	0	0	0.00821358	0
		387.358	0.00161326	0.000646093	0	0.0110182	0
		387.576	0.000282403	0	0	0.00769143	0
		387.794	0.00265736	0	0	0.00908504	0
		388.013	0.000992161	0	0	0.00742371	0
		388.231	0.00265736	0	0	0.00840972	0
		388.449	0.00134704	0	0	0.00684353	0
		388.667	0.00206335	0	0	0.0083822	0
		388.885	0	0.000486487	0	0.00755495	0
		389.103	0.000447614	0.00103443	0	0.00905071	0
		389.322	0.000940551	0.000596076	0	0.00698477	0
		389.54	0.00267287	0.000872346	0	0.0111295	0
		389.758	0	0	0	0.00764547	0
		389.976	0.00327694	0.000817407	0	0.00901875	0
		390.195	0.00129999	4.8261e-05	0	0.0083428	0
		390.413	0.00143728	0.00147668	0	0.00929505	0
		390.631	0.00259515	0.000653762	0	0.00753392	0
		390.849	0.00135733	0.000791356	0	0.00960877	0
		391.068	3.69979e-05	0.0015894	0	0.00769909	0
		391.286	0.00157739	7.58664e-05	0	0.00898146	0
		391.504	0.00138472	0.000213442	0	0.00678015	0
		391.723	0.0018798	0	0	0.00946652	0
		391.941	0.000257031	0	0	0.00733458	0
		392.159	0.00215485	0	0	0.0090958	0
		392.378	0.003035	0	0	0.00709325	0
		392.596	0	0.000763398	0	0.010583	0
		392.814	0.000504327	0	0	0.00800044	0
		393.033	0.00174143	0.000158332	0	0.00946537	0
		393.251	0.000806731	0	0	0.00712151	0
		393.469	0.0018514	0.000818404	0	0.00981961	0
		393.688	0.00248188	0	0	0.00687121	0
		393.906	0.00193246	0	0	0.00975759	0
		394.125	0	0	0	0.00812417	0
		394.343	0.00165775	0	0	0.0106387	0
		394.562	0	0	0	0.00853775	0
		394.78	0.00168193	0.000487059	0	0.0082882	0
		394.999	0.00011913	0.0010905	0	0.00772422	0
		395.217	0.00146259	0.000596776	0	0.00872626	0
		395.436	0.00198352	0.000761352	0	0.00733017	0
		395.654	0.00209004	0.000869759	0	0.00812166	0
		395.873	0.00104974	0	0	0.00666879	0
		396.091	0.000967616	0.00015767	0	0.00799999	0
		396.31	0.00151514	0	0	0.0088949	0
		396.528	0.000611335	0	0	0.00867624	0
		396.747	0.000146234	0.000896576	0	0.00776616	0
		396.965	0.00184248	0	0	0.00873733	0
		397.184	0.00107644	0	0	0.0067426	0
		397.403	0.00148682	0.00185455	0	0.00798465	0
		397.621	0.000639982	0	0	0.00775507	0
		397.84	0.00132533	0	0	0.00915124	0
		398.059	0	0.000596701	0	0.00849626	0
		398.277	0.00247673	0.00169373	0	0.0115787	0
		398.496	0.00143499	0	0	0.0104177	0
		398.715	0.000256921	0.000240855	0	0.00878231	0
		398.933	0.00102672	0	0	0.00788384	0
		399.152	0.000421878	0.000268359	0	0.00803547	0
		399.371	0.000476863	0.000268359	0	0.00747107	0
		399.589	0.000423907	0.00118167	0	0.00952755	0
		399.808	0	0.00079475	0	0.00800849	0
		400.027	0.00150128	0.00181731	0	0.00896425	0
		400.246	0.00116978	0	0	0.00830943	0
		400.464	0.000727782	0.000297287	0	0.00966361	0
		400.683	0.00123267	0	0	0.00718686	0
		400.902	0.00114928	0	0	0.0102028	0
		401.121	0.000760116	0	0	0.00807195	0
		401.339	0.0028727	0.000660659	0	0.00925712	0
		401.558	0.00292438	0	0	0.00760438	0
		401.777	0.000458088	0.000666099	0	0.00898211	0
		401.996	0	4.926e-05	0	0.00881837	0
		402.215	0.00396135	0	0	0.00883691	0
		402.434	0.00183137	0	0	0.00653007	0
		402.652	0.000489934	0.000671333	0	0.00837193	0
		402.871	0.00190225	0	0	0.00723793	0
		403.09	0.00147856	0.00036049	0	0.00922507	0
		403.309	0.000292209	0	0	0.00735484	0
		403.528	0.00188909	0	0	0.00952992	0
		403.747	0.00123419	0	0	0.00923733	0
		403.966	0.00103488	0	0	0.00939371	0
		404.185	0.00151893	0	0	0.00783488	0
		404.404	0.00251551	0.000107018	0	0.00923152	0
		404.623	0.00264686	0	0	0.00781246	0
		404.842	0.00178698	0.00111135	0	0.0107591	0
		405.061	0.001615	0	0	0.00977541	0
		405.28	0.00164366	0	0	0.00944471	0
		405.499	0.000583144	0	0	0.00835569	0
		405.718	0.000902483	0.000108214	0	0.00903082	0
		405.937	0	0.00105875	0	0.00890692	0
		406.156	0.00375288	0.00151962	0	0.0097769	0
		406.375	0.000326645	0.000828321	0	0.00877669	0
		406.594	0.00430921	0.0020425	0	0.00920375	0
		406.813	0.00047162	0.000108448	0	0.00978162	0
		407.032	0.00205859	5.07152e-05	0	0.00950108	0
		407.251	0.00113526	0	0	0.00792408	0
		407.47	0.00286651	0.000166181	0	0.00876691	0
		407.689	0.0025169	0	0	0.00823691	0
		407.909	0.00168125	0.000511895	0	0.00965555	0
		408.128	0.000298099	0	0	0.00865957	0
		408.347	0	0.000252444	0	0.00899174	0
		408.566	0.00147666	0.00217966	0	0.00729167	0
		408.785	0.00288587	0.000971247	0	0.0100593	0
		409.004	0.00173549	0	0	0.00766396	0
		409.224	0.00265579	0	0	0.00912562	0
		409.443	0.00139038	0.000510898	0	0.00809098	0
		409.662	0.00482255	0	0	0.00911946	0
		409.881	0.000353646	0.000967442	0	0.0083174	0
		410.101	0.00178599	0.00039426	0	0.0104146	0
		410.32	0.00132764	0.000566215	0	0.00837998	0
		410.539	0.00132429	0.000907826	0	0.00966053	0
		410.758	0.00218152	0.000107397	0	0.00740676	0
		410.978	0.00103854	0.0018226	0	0.00889456	0
		411.197	0.00138143	0	0	0.00970449	0
		411.416	0.00298161	0.00142239	1.56701e-05	0.010951	0
		411.636	0.00157932	0	0	0.00759386	0
		411.855	0.00254953	0	0	0.00826057	0
		412.074	0	0	0	0.00750818	0
		412.294	0.000808849	0	0	0.00969756	0
		412.513	0.00286536	2.16224e-05	0	0.00716161	0
		412.732	0.00158038	0	0	0.00875383	0
		412.952	0.000295404	0.00153569	0	0.00842131	0
		413.171	0.00212293	0.00130715	0	0.00938997	0
		413.391	0.00229426	0	0	0.00753688	0
		413.61	0.00224375	0	0	0.0085482	0
		413.829	0.00204327	0	0	0.00810375	0
		414.049	0	0.00102449	0	0.0100803	0
		414.268	0.00241558	0	0	0.00786726	0
		414.488	0.00324612	0.00228516	0	0.0109891	0
		414.707	9.63672e-05	0	0	0.00804483	0
		414.927	0	0.00192403	0	0.00870112	0
		415.146	0.00136396	0	0	0.00815515	0
		415.366	0.00294846	0.000655885	0	0.00938209	0
		415.585	0.000824242	0	0	0.00726922	0
		415.805	0.00152214	0.00124386	0	0.00828044	0
		416.024	0.00283069	0.000400207	0	0.00909071	0
		416.244	0.00320871	0.00179659	0.00021954	0.00902071	0
		416.463	0.000707927	0.00045839	0	0.00898062	0
		416.683	0.00374962	0.000640898	0	0.00921972	0
		416.903	0.00107016	0	0	0.00824665	0
		417.122	0.000981831	0	0	0.0109979	0
		417.342	0.00198295	0	0	0.00796784	0
		417.561	0.00168677	0	0	0.0093593	0
		417.781	0.000848552	0.000741454	0	0.00811554	0
		418.001	0.00387214	0	0	0.0095577	0
		418.22	1.03291e-05	0	0	0.00819139	0
		418.44	0.0012976	0	0	0.00878673	0
		418.66	0.000132564	0	0	0.00916434	0
		418.879	0.00181058	0.00112191	0	0.010069	0
		419.099	0.000742751	0	0	0.00917963	0
		419.319	0.00196313	0	0	0.010475	0
		419.538	0	0.00027318	0	0.00856335	0
		419.758	0.00381504	0.000678729	0	0.0121731	0
		419.978	0.00072796	0.00102189	0	0.0121108	0
		420.198	0.00250537	0	0.0002978	0.00931254	0
		420.417	0.00107097	0.00124026	0	0.00965428	0
		420.637	0.00224008	0	0	0.00950526	0
		420.857	0.00147582	0	0	0.00838042	0
		421.077	0.00249483	0	0.00043152	0.0103824	0
		421.296	0.000838936	0.001171	0	0.0103285	0
		421.516	0.00169951	0.000641732	0	0.0109371	0
		421.736	0.00166705	0.0029804	0	0.00951247	0
		421.956	0.00218653	0.00304536	0	0.0115634	0
		422.176	0.000855358	0.00106399	0	0.0100817	0
		422.396	0.00225146	0.000836621	0	0.0109315	0
		422.616	0.00218421	0	0	0.0097906	0
		422.835	0.00211836	0	0	0.0100659	0
		423.055	1.13592e-05	0	0	0.00977015	0
		423.275	0.000735642	0.000848331	0	0.0104269	0
		423.495	0.000999018	0	0	0.0108437	0
		423.715	0.00250249	0	0	0.0106909	0
		423.935	0.00316677	0	0	0.0098541	0
		424.155	0.00386425	0.00231788	0	0.0107884	0
		424.375	0.00120715	0	0	0.0089103	0
		424.595	0.00277269	0	0	0.010898	0
		424.815	0	0	0	0.00911443	0
		425.035	0.00250655	0	0	0.0101645	0
		425.255	0.00227368	0	0	0.00909445	0
		425.475	0.00340478	0.00212195	0	0.0103659	0
		425.695	0.00160301	0	0	0.00953281	0
		425.915	0.00249827	0.000821234	0	0.0106336	0
		426.135	0.00236564	0	0	0.00971817	0
		426.355	0.00100617	0	0	0.0106039	0
		426.575	0.00231739	0	0	0.00898503	0
		426.795	0.00067023	0	0	0.00975072	0
		427.015	0	0	0	0.00943073	0
		427.235	0.00399749	0.000321561	0	0.0112588	0
		427.455	0.00235033	0.000189732	0	0.011509	0
		427.675	0.00383953	0.00103953	0	0.0123385	0
		427.896	0.00190905	0	0	0.0095211	0
		428.116	0.00197449	0.000646722	0	0.011234	0
		428.336	0.000960169	0	0	0.00898594	0
		428.556	0.00193113	0	0	0.0102214	0
		428.776	0.000792207	0	0	0.0104123	0
		428.996	0.00186605	0	0	0.00986876	0
		429.217	0.000596962	0.000447852	0	0.00878236	0
		429.437	0.000173932	0	0	0.0099659	0
		429.657	0.00104973	0.00109602	0	0.0090681	0
		429.877	0.00231545	0	0	0.00999718	0
		430.097	0.000660282	0	0	0.0092957	0
		430.318	0.00286717	0.00116096	0	0.0103074	0
		430.538	0.0018663	0	0	0.00849188	0
		430.758	0.00105267	0.000285115	0.000148054	0.0111512	0
		430.979	0.00105267	0	0	0.00885783	0
		431.199	0.00202902	0	0	0.00939885	0
		431.419	0.0015083	0	0	0.00857223	0
		431.639	0.00283299	0	0	0.0104602	0
		431.86	0.00237365	0	0	0.00946022	0
		432.08	0.00184869	0	0	0.00970157	0
		432.3	0	0	0	0.0085727	0
		432.521	0.00107775	0.00122528	0	0.0106009	0
		432.741	0.000344701	0	0	0.0106471	0
		432.962	0.000611265	0.00132529	0	0.0101684	0
		433.182	0.000744547	0.000525252	0	0.00914181	0
		433.402	0.0031103	0.00192531	0	0.00999158	0
		433.623	0.0026703	0	0	0.00907069	0
		433.843	0.00430632	0.00357205	0	0.0113228	0
		434.064	0.00154553	0	0	0.0112608	0
		434.284	0.00164778	0	0	0.0111744	0
		434.504	0.00253606	0.00381412	0	0.0117105	0
		434.725	0.00292167	0.000868227	0	0.012304	0
		434.945	0.00222056	0	0	0.0101133	0
		435.166	0.00274639	0.00142935	0	0.0114278	0
		435.386	0.00288661	0.00209568	0	0.00933116	0
		435.607	0.00301574	6.35984e-05	0	0.0121741	0
		435.827	0.00185786	0	0	0.0103823	0
		436.048	0.00384797	0	0	0.0128489	0
		436.269	0.00117037	0	0	0.0100301	0
		436.489	0	0.00281475	0	0.0122116	0
		436.71	0.00179926	0	0	0.0109281	0
		436.93	0.00485105	0	0	0.0128431	0
		437.151	0.00194812	0	0	0.0102815	0
		437.371	0.00384619	0	0	0.0116513	0
		437.592	0	0.000104756	0	0.013282	0
		437.813	0.00229201	0.00143469	0	0.01305	0
		438.033	0.00320357	0	0	0.0118646	0
		438.254	0.00331751	0.00147269	0	0.013183	0
		438.475	0.00157036	0.000560733	0	0.0121675	0
		438.695	0.00241953	0.00113708	0	0.0138687	0
		438.916	0.00303066	0	0	0.0108629	0
		439.137	0.0036036	0	0	0.0108065	0
		439.357	0.000471531	0	0	0.0112759	0
		439.578	0.00416364	0	0	0.0138603	0
		439.799	0.000390348	0	0	0.0105161	0
		440.019	0.00386178	0.0011233	0	0.0109381	0
		440.24	0	0	0	0.00912846	0
		440.461	0.0019374	0	0	0.0127029	0
		440.682	0.00184713	0	0	0.00928797	0
		440.902	0	0.000725181	0	0.0131591	0
		441.123	0	0	0	0.00962204	0
		441.344	0.00302119	0.000908707	0	0.0117945	0
		441.565	0	0.000768168	0	0.00995971	0
		441.786	0.00410602	0.000344485	0	0.0103545	0
		442.006	0.000612136	6.20304e-05	0	0.0107559	0
		442.227	0.00325902	0.00172145	0	0.0140357	0
		442.448	0.00276493	0	0	0.00878063	0
		442.669	0.00305023	0	0	0.0108955	0
		442.89	0	0	0	0.00981284	0
		443.111	0.00348913	0	0	0.010945	0
		443.332	0.000518078	0.000295777	0	0.0104967	0
		443.552	0.00395222	0.000897039	0	0.010865	0
		443.773	0.000528008	0.000444591	0	0.0111489	0
		443.994	0.000657223	0	0	0.0105997	0
		444.215	0.00162634	0	0	0.00972646	0
		444.436	0.00117408	0.00122022	0	0.0118056	0
		444.657	0	0	0	0.00930105	0
		444.878	0.00265147	0.00201271	0	0.0109277	0
		445.099	0.00134663	0.000396497	0	0.00902408	0
		445.32	0.00206119	0.00247892	0	0.0108861	0
		445.541	0.0017833	0	0	0.00778246	0
		445.762	0.00121236	0	0.000196813	0.0103521	0
		445.983	0.00127246	0.000924632	0	0.0107578	0
		446.204	0.000190666	0	0	0.0100315	0
		446.425	0	0.00161607	0	0.00840925	0
		446.646	0.00159079	0.00180853	0	0.0108806	0
		446.867	0.00323003	0.00151568	0	0.00856291	0
		447.088	0.00255677	0	0	0.00959615	0
		447.309	0.00243969	0	0	0.00898636	0
		447.531	0.00155968	0.00312261	0	0.0103163	0
		447.752	0.00287986	0.000509833	0	0.0082374	0
		447.973	0.00219107	0.00269193	0	0.009703	0
		448.194	0.000641292	0.00119892	0	0.0100957	0
		448.415	0.00290856	0.000107867	0.00102042	0.0089501	0
		448.636	0.00080217	0.00118224	0	0.00859813	0
		448.857	0.00303788	0.000304553	0	0.00920404	0
		449.078	0	0	0	0.00736625	0
		449.3	0.00289638	0	0	0.00998146	0
		449.521	0.000738822	0	0	0.00785404	0
		449.742	0	0.00111542	0	0.00961825	0
		449.963	0.00143992	0	0	0.00897508	0
		450.184	0.00186059	0.000947087	0	0.00883176	0
		450.406	9.67615e-06	0.000694582	0	0.00774308	0
		450.627	0.00227028	0.00197562	0	0.00958245	0
		450.848	0.00176791	0	0	0.00724073	0
		451.069	0.00249355	0	0	0.00866134	0
		451.291	0.000400359	0	0	0.00770984	0
		451.512	0.00190672	0	0	0.00852099	0
		451.733	0.000400204	0.000830527	0	0.00805335	0
		451.955	0.000846579	0.000495602	0	0.00887277	0
		452.176	0.00176723	0.000830527	0	0.00799787	0
		452.397	0.0023252	0	0	0.00813946	0
		452.619	0.000373789	0	0	0.00670655	0
		452.84	0.000765924	0.000217361	0	0.00861713	0
		453.061	0	7.72526e-05	0	0.00640385	0
		453.283	0.000121703	0.000749772	0	0.00774287	0
		453.504	0.00133778	0	0	0.00681338	0
		453.726	0.00111173	0.000671562	0	0.00726172	0
		453.947	0	0	0	0.0072206	0
		454.168	0.00102696	0	0	0.0086236	0
		454.39	0	0	0	0.00629419	0
		454.611	0.00201631	0.000595213	0	0.00875561	0
		454.833	0.000669142	0	0	0.00774832	0
		455.054	0	0	0	0.00867791	0
		455.276	0.000210532	0	0	0.00756591	0
		455.497	0	0	0	0.00815983	0
		455.719	0	0	0	0.00731226	0
		455.94	0.000800098	0	0	0.00965207	0
		456.162	0	0	0	0.00694745	0
		456.383	0.00141454	0.000958856	0	0.00804811	0
		456.605	0	0	0	0.00761174	0
		456.826	0	0	0	0.00826717	0
		457.048	0.000552421	0	0	0.00615971	0
		457.269	0	0	0	0.00761302	0
		457.491	0	0	0	0.00880923	0
		457.713	0	0	0	0.0090112	0
		457.934	0	0	0	0.0104945	0
		458.156	0	0	0	0.0079551	0
		458.377	0	0.000179204	0	0.00941918	0
		458.599	0.000978091	0	0	0.00830091	0
		458.821	0.00113925	0	0	0.00713017	0
		459.042	0	0	0	0.00897578	0
		459.264	7.55859e-05	0	0	0.00797296	0
		459.486	0.000688	0	0	0.00889289	0
		459.707	0.000876109	0	0	0.00706568	0
		459.929	0.00210655	0	0	0.00912724	0
		460.151	0	0	0	0.00778522	0
		460.372	0.000909364	0	0	0.00875929	0
		460.594	0	0	0	0.00767669	0
		460.816	0.00102979	0	0	0.0081233	0
		461.038	0	0	0	0.00850267	0
		461.259	0	0	0	0.00750552	0
		461.481	0	0	0	0.00820141	0
		461.703	0.0013076	0	0	0.0095386	0
		461.925	0.000523279	0	0	0.00783846	0
		462.147	0.000898389	0	0	0.0117241	0
		462.368	0.00096659	0.00149279	0	0.00706665	0
		462.59	0.00115649	0	0	0.00779297	0
		462.812	0.00055038	0	0	0.00796479	0
		463.034	0.000954451	0	0	0.00736962	0
		463.256	0	0	0	0.0070502	0
		463.478	0.000988123	0	0	0.00976095	0
		463.7	0	0	0	0.00789262	0
		463.921	0.000142428	0	0	0.0081482	0
		464.143	0	0	0	0.00622717	0
		464.365	0	0	0	0.00885015	0
		464.587	0	0	0	0.0069622	0
		464.809	0	0	0	0.00817256	0
		465.031	0	0	0	0.00797351	0
		465.253	1.09011e-05	0	0	0.00791112	0
		465.475	0.000390033	0	0	0.00835029	0
		465.697	0	0	0	0.00923784	0
		465.919	0	0	0	0.0075265	0
		466.141	0.00134789	0	0	0.00724575	0
		466.363	0	0	0	0.00665206	0
		466.585	0	0.00110591	0	0.00747358	0
		466.807	0	0	0	0.00687477	0
		467.029	0	0	0	0.00786972	0
		467.251	0	0	0	0.00695718	0
		467.473	0	0	0	0.00791553	0
		467.695	0	0	0	0.0063305	0
		467.917	0.000576526	0	0	0.00811727	0
		468.139	0	0	0	0.00618261	0
		468.362	0	0	0	0.00760188	0
		468.584	0.000395827	0	0	0.00596871	0
		468.806	0	0	0	0.00684373	0
		469.028	0	0	0	0.00517837	0
		469.25	0	0	0	0.00714963	0
		469.472	0	0	0	0.00616606	0
		469.694	0.000414499	0	0	0.00702009	0
		469.917	0	0	0	0.00597865	0
		470.139	0	0	0	0.00661233	0
		470.361	0	0	0	0.00540747	0
		470.583	0	0	0	0.00679461	0
		470.805	0	0	0	0.00678766	0
		471.028	0.000248378	0	0	0.00657229	0
		471.25	0	0	0	0.00744498	0
		471.472	0	0	0	0.00623995	0
		471.694	0	0	0	0.00596643	0
		471.917	0	0	0	0.00621355	0
		472.139	0	0	0	0.00560874	0
		472.361	0.00155761	0	0	0.0075045	0
		472.584	0	0	0	0.00488383	0
		472.806	0	0	0	0.00598925	0
		473.028	0	0	0	0.00474151	0
		473.251	0	0	0	0.00626762	0
		473.473	0	0	0	0.00526457	0
		473.695	0	0.00043266	0	0.00682132	0
		473.918	0	0	0	0.00543625	0
		474.14	0	0	0	0.00642552	0
		474.362	0	0	0	0.00476457	0
		474.585	0	0	0	0.00580689	0
		474.807	0	0	0	0.00600284	0
		475.03	0.00144654	0	0	0.00685526	0
		475.252	0.00134385	0	0	0.00466168	0
		475.475	0	0	0	0.00610549	0
		475.697	0	0	0	0.00498732	0
		475.919	0	0	0	0.00787185	0
		476.142	0	0	0	0.00484357	0
		476.364	0	0	0	0.00610647	0
		476.587	0	0	0	0.00624667	0
		476.809	0	0	0	0.00662266	0
		477.032	0	0	0	0.00548414	0
		477.255	0.000161866	0	0	0.00590352	0
		477.477	0	0	0	0.00591716	0
		477.7	0.000314416	0	0	0.00635238	0
		477.922	0	0	0	0.00510338	0
		478.145	0	0	0	0.00549476	0
		478.367	0	0	0	0.00796262	0
		478.59	0	0.000350407	0	0.00566586	0
		478.813	0	0	0	0.00638331	0
		479.035	0	0	0	0.00679029	0
		479.258	0	0	0	0.00592559	0
		479.48	8.78471e-06	0	0	0.00636467	0
		479.703	0	0	0	0.00569261	0
		479.926	0	0.000554374	0	0.00528641	0
		480.148	0	0	0	0.00647473	0
		480.371	0	0	0	0.00603579	0
		480.594	0	0	0	0.00464107	0
		480.817	0.000646493	0	0	0.00674518	0
		481.039	0	0	0	0.00591861	0
		481.262	0	0	0	0.00742164	0
		481.485	0	0	0	0.00506676	0
		481.707	0	0	0	0.00607291	0
		481.93	0	0	0	0.00533014	0
		482.153	0.000775908	0	0	0.00737823	0
		482.376	0	0	0	0.00489086	0
		482.599	0.000881213	0	0	0.006897	0
		482.821	0	0	0	0.00510959	0
		483.044	0	0	0	0.00606224	0
		483.267	0	0	0	0.00542048	0
		483.49	0	0	0	0.00597936	0
		483.713	0	0	0	0.00576793	0
		483.936	0	0	0	0.00751156	0
		484.158	0	0	0	0.00653992	0
		484.381	0	0	0	0.00614945	0
		484.604	0	0	0	0.0059947	0
		484.827	0	0	0	0.00701847	0
		485.05	0	0	0	0.00571158	0
		485.273	0	0	0	0.00639334	0
		485.496	0	0	0	0.00501687	0
		485.719	0.000819147	0	0	0.00593402	0
		485.942	0	0	0	0.00497033	0
		486.165	0	0	0	0.00667447	0
		486.388	0	0	0	0.00482766	0
		486.611	0	0	0	0.00573316	0
		486.834	0	0	0	0.0058667	0
		487.057	0	0	0	0.00594087	0
		487.28	0	0	0	0.00552524	0
		487.503	0	0	0	0.00672342	0
		487.726	0	0	0	0.00458103	0
		487.949	0	0	0	0.00646587	0
		488.172	0	0	0	0.00537363	0
		488.395	0	0	0	0.00738547	0
		488.618	0	0	0	0.00652843	0
		488.841	0	0	0	0.00610825	0
		489.064	0	0	0	0.00584804	0
		489.287	0	0	0	0.0062353	0
		489.51	0	0	0	0.00683079	0
		489.734	0	0	0	0.00779469	0
		489.957	6.47268e-05	0	0	0.00517537	0
		490.18	0	0	0	0.00747914	0
		490.403	0	0	0	0.00688952	0
		490.626	0	0	0	0.00770686	0
		490.849	0	0	0	0.00640848	0
		491.073	0	0	0	0.00740167	0
		491.296	0.000207284	0	0	0.00614629	0
		491.519	0	5.08486e-05	0	0.00719028	0
		491.742	0	0	0	0.00719302	0
		491.965	0.00142755	0	0	0.00696431	0
		492.189	0	0	0	0.00584355	0
		492.412	0	0	0	0.00747145	0
		492.635	0	0	0	0.00849671	0
		492.858	0	0	0	0.00727879	0
		493.082	0	0	0	0.00652167	0
		493.305	0	0	0	0.00712083	0
		493.528	0	0	0	0.00733549	0
		493.752	0	0	0	0.00679412	0
		493.975	0	0	0	0.00659772	0
		494.198	0	0	0	0.00807579	0
		494.422	0	0	0	0.00582134	0
		494.645	0	0	0	0.00718631	0
		494.868	0	0	0	0.00665919	0
		495.092	0	0	0	0.00739777	0
		495.315	0	0	0	0.00704328	0
		495.539	0	0	0	0.00750991	0
		495.762	0	0	0	0.0064583	0
		495.986	0	0	0	0.00922144	0
		496.209	0	0	0	0.00815088	0
		496.432	0	0	0	0.00806352	0
		496.656	0	0	0	0.00757663	0
		496.879	0	0	0	0.00847015	0
		497.103	0	0	0	0.00598524	0
		497.326	0	0	0	0.00838292	0
		497.55	0	0	0	0.00697546	0
		497.773	0.000896005	0	0	0.00770787	0
		497.997	0	0	0	0.00883329	0
		498.22	0	0	0	0.00796183	0
		498.444	0	0	0	0.0069351	0
		498.667	0.00040286	0	0	0.00763446	0
		498.891	0	0	0	0.00661705	0
		499.115	0	0	0	0.00750593	0
		499.338	0	0	0	0.00749832	0
		499.562	0.000785963	0	0	0.00905715	0
		499.785	0	0	0	0.00637443	0
		500.009	0	0	0	0.00815755	0
		500.233	0	0	0	0.00815182	0
		500.456	0.000785963	0	0	0.00690833	0
		500.68	1.09679e-05	0	0	0.00724207	0
		500.904	0	0	0	0.00784836	0
		501.127	0.00185466	0	0	0.00612548	0
		501.351	0	0	0	0.00764804	0
		501.575	0	0	0	0.00631041	0
		501.798	0.00138605	0	0	0.00774516	0
		502.022	0	0	0	0.00663857	0
		502.246	0	0	0	0.00861363	0
		502.47	0	0	0	0.00610446	0
		502.693	0	0	0	0.00668902	0
		502.917	0	0	0	0.00758609	0
		503.141	0	0	0	0.00661498	0
		503.365	0	0	0	0.00646598	0
		503.588	0	0	0	0.00724915	0
		503.812	0	0	0	0.00647762	0
		504.036	0	0	0	0.00732765	0
		504.26	0	0	0	0.00649354	0
		504.484	0.000313587	0	0	0.00862505	0
		504.708	0	0	0	0.00753539	0
		504.931	0	0	0	0.00820725	0
		505.155	0	0	0	0.00531822	0
		505.379	0	0	0	0.00732467	0
		505.603	0	0	0	0.00682148	0
		505.827	0	0	0	0.00736098	0
		506.051	0.00101976	0	0	0.00563809	0
		506.275	0	0	0	0.00733535	0
		506.499	0.000722842	0	0	0.00574725	0
		506.723	0	0	0	0.00703745	0
		506.947	0	0	0	0.00643688	0
		507.17	0	0	0	0.00699138	0
		507.394	0	0	0	0.00635939	0
		507.618	0	0	0	0.00754353	0
		507.842	0	0	0	0.00741922	0
		508.066	0.000127588	0.000110365	0	0.00710659	0
		508.29	0	0	0	0.00548785	0
		508.514	0	0	0	0.00783558	0
		508.738	0	0	0	0.00598728	0
		508.963	0	0	0	0.0077767	0
		509.187	0	0	0	0.00648477	0
		509.411	0	0	0	0.00770328	0
		509.635	0	0	0	0.00659854	0
		509.859	0	0	0	0.00692304	0
		510.083	0	0	0	0.00549149	0
		510.307	0	0	0	0.00635131	0
		510.531	0	0	0	0.00658137	0
		510.755	0	0	0	0.00720272	0
		510.979	0	0	0	0.00637055	0
		511.204	0	0	0	0.00805655	0
		511.428	0	0	0	0.00592525	0
		511.652	0.000746247	0	0	0.00730645	0
		511.876	0	0	0	0.00646292	0
		512.1	0	0	0	0.00670393	0
		512.324	0	0	0	0.00633424	0
		512.549	0	0	0	0.00744258	0
		512.773	0	0	0	0.00699814	0
		512.997	0	0	0	0.00793811	0
		513.221	0	0	0	0.00694531	0
		513.446	0	0	0	0.00801753	0
		513.67	0	0	0	0.00586606	0
		513.894	0	0	0	0.00711526	0
		514.118	0	0	0	0.00704596	0
		514.343	0	0	0	0.00708789	0
		514.567	0	0	0	0.00591291	0
		514.791	0	0	0	0.007232	0
		515.016	0.00055059	0	0	0.00791616	0
		515.24	0	0	0	0.00729841	0
		515.464	0	0	0	0.0062662	0
		515.689	0	0	0	0.00726021	0
		515.913	0	0	0	0.00562896	0
		516.137	0	0	0	0.00816598	0
		516.362	0	0	0	0.00654411	0
		516.586	0	0	0	0.00660771	0
		516.811	0	0	0	0.00666527	0
		517.035	0	0	0	0.0090285	0
		517.26	0.000437353	0	0	0.00822749	0
		517.484	0	0	0	0.00661859	0
		517.708	0	0	0	0.00688744	0
		517.933	0	0	0	0.00575651	0
		518.157	0	0	0	0.00704484	0
		518.382	0	0	0	0.00559804	0
		518.606	0	0	0	0.00656824	0
		518.831	0	0	0	0.00741501	0
		519.055	0	0	0	0.00714438	0
		519.28	0	0	0	0.00929057	0
		519.504	0	0	0	0.00659889	0
		519.729	0	0	0	0.00691188	0
		519.954	0	0	0	0.00754388	0
		520.178	0	0	0	0.00541977	0
		520.403	0	0.000240493	0	0.00836409	0
		520.627	0	0	0	0.00639374	0
		520.852	0	0	0	0.00838769	0
		521.076	0	0	0	0.0074842	0
		521.301	0	0	0	0.00769375	0
		521.526	0.000134625	0	0	0.00691756	0
		521.75	0.000692328	0	0	0.00644777	0
		521.975	0	0	0	0.00553928	0
		522.2	0	0	0	0.00831212	0
		522.424	0	0	0	0.00533623	0
		522.649	0	0	0	0.00675901	0
		522.874	0.000195873	0	0	0.00654582	0
		523.098	0	0	0	0.00734622	0
		523.323	0	0	0	0.00698757	0
		523.548	0	0	0	0.0072205	0
		523.773	0	0	0	0.00596543	0
		523.997	0	0	0	0.00741437	0
		524.222	0	0	0	0.00579849	0
		524.447	0	0	0	0.00760442	0
		524.672	0	0	0	0.00593255	0
		524.896	0	0	0	0.00753729	0
		525.121	0	0	0	0.00643298	0
		525.346	0	0	0	0.00744115	0
		525.571	0.00124846	0	0	0.00580145	0
		525.796	0	0	0	0.00667843	0
		526.021	0	0	0	0.00646486	0
		526.245	0	0	0	0.00720255	0
		526.47	0	0	0	0.00671174	0
		526.695	0	0	0	0.00747996	0
		526.92	0	0	0	0.00580506	0
		527.145	0	0	0	0.00675307	0
		527.37	0.000249663	0	0	0.00606035	0
		527.595	0.000365826	0	0	0.00693634	0
		527.82	0	0	0	0.0052128	0
		528.045	0.00125483	0	0	0.00648495	0
		528.27	0	0	0	0.00690189	0
		528.495	0	0	0	0.00778519	0
		528.72	0	0	0	0.00673749	0
		528.944	0	0	0	0.00671131	0
		529.169	0	0	0	0.00543868	0
		529.394	0.00012756	0	0	0.00737986	0
		529.619	0	0	0	0.00557978	0
		529.845	0	0	0	0.00811549	0
		530.07	0	0	0	0.00577907	0
		530.295	0	0	0	0.00761851	0
		530.52	0	0	0	0.00481514	0
		530.745	0.00122181	0	0	0.00706291	0
		530.97	0	0	0	0.00674757	0
		531.195	0	0	0	0.00723444	0
		531.42	0	0	0	0.00681508	0
		531.645	0	0	0	0.00676325	0
		531.87	0	0	0	0.00778196	0
		532.095	0	0	0	0.00687287	0
		532.32	0	0	0	0.00637849	0
		532.546	0	0	0	0.00694251	0
		532.771	0.000834372	0	0	0.00637824	0
		532.996	0.00182953	0	0	0.00623108	0
		533.221	0	0	0	0.00671154	0
		533.446	0.000208842	0	0	0.00759476	0
		533.671	0	0	0	0.0056643	0
		533.897	0	2.14044e-05	0	0.00757849	0
		534.122	0	0	0	0.00498291	0
		534.347	0	0	0	0.00697979	0
		534.572	0	0	0	0.00558377	0
		534.798	3.78174e-05	0	0	0.00666306	0
		535.023	0.000459562	0	0	0.00637037	0
		535.248	0	0	0	0.00638282	0
		535.473	0	0	0	0.00605711	0
		535.699	0	0	0	0.00642303	0
		535.924	0	0	0	0.005665	0
		536.149	0.0004016	0	0	0.00666293	0
		536.375	0	0	0	0.0062239	0
		536.6	0	0	0	0.0064966	0
		536.825	0	0	0	0.00553619	0
		537.051	0	0	0	0.00715579	0
		537.276	0	0	0	0.0061693	0
		537.501	0	0	0	0.00666538	0
		537.727	0	0	0	0.00548385	0
		537.952	0.000649402	0	0	0.00725322	0
		538.178	0	0	0	0.00579251	0
		538.403	0	0	0	0.00744727	0
		538.628	0	0	0	0.00498534	0
		538.854	0	0	0	0.00678698	0
		539.079	0	0	0	0.00563252	0
		539.305	0	0	0	0.00643375	0
		539.53	0.000231398	0	0	0.00566629	0
		539.756	9.27538e-05	0	0	0.00784976	0
		539.981	0.000342313	0	0	0.00515368	0
		540.207	0	0	0	0.00735905	0
		540.432	0	0	0	0.0053308	0
		540.658	0.00100725	0	0	0.00808309	0
		540.883	0	0	0	0.00592897	0
		541.109	0.000730115	0	0	0.00716345	0
		541.334	0	0	0	0.00555456	0
		541.56	0.00134031	0	0	0.00878096	0
		541.786	0	0	0	0.00675215	0
		542.011	0.000564042	0	0	0.0103955	0
		542.237	0	0	0	0.00761977	0
		542.462	0.000314528	0	0	0.00632621	0
		542.688	0	0	0	0.00610277	0
		542.914	0	0	0	0.00607343	0
		543.139	0	0	0	0.00621487	0
		543.365	0.00195216	0	0	0.00657457	0
		543.591	0	0	0	0.00530903	0
		543.816	0	0	0	0.00654054	0
		544.042	0	0	0	0.00608842	0
		544.268	0	0	0	0.00739067	0
		544.493	0	0	0	0.00711214	0
		544.719	0	0	0	0.00826751	0
		544.945	0	0	0	0.00683565	0
		545.17	0.00101288	0	0	0.00760151	0
		545.396	0	0	0	0.00841344	0
		545.622	0	0	0	0.00649668	0
		545.848	0	0	0	0.00637446	0
		546.073	0.000317208	0	0	0.00789173	0
		546.299	0	0	0	0.00583396	0
		546.525	0	0	0	0.00945696	0
		546.751	0	0	0	0.00565794	0
		546.977	0.000571172	0	0	0.00951205	0
		547.202	0	0	0	0.00668182	0
		547.428	0	7.7431e-05	0	0.00713894	0
		547.654	0	0	0	0.00610532	0
		547.88	0	0	0	0.00686482	0
		548.106	0	0	0	0.00787365	0
		548.332	0.000771654	7.78306e-05	0	0.00808734	0
		548.558	0	0	0	0.00643752	0
		548.783	0.000180139	0	0	0.00785572	0
		549.009	0.00125898	0	0	0.00596505	0
		549.235	0	0	0	0.00823077	0
		549.461	0	0	0	0.00662062	0
		549.687	0.00203968	0	0	0.0081801	0
		549.913	0	0	0	0.00560752	0
		550.139	0	0	0	0.0073039	0
		550.365	0	0	0	0.00743954	0
		550.591	0.00153761	0.00068506	0	0.00714621	0
		550.817	0	0	0	0.00691717	0
		551.043	0.00199879	0	0	0.00758452	0
		551.269	0	0	0	0.00599453	0
		551.495	0.00093231	0	0	0.00719459	0
		551.721	0	0	0	0.00688764	0
		551.947	0.000882839	0	0	0.00851038	0
		552.173	0	0	0	0.0060742	0
		552.399	0	0.000167559	0	0.00761886	0
		552.625	0	0	0	0.00766656	0
		552.851	0.00083334	0	0	0.00819334	0
		553.077	0	0	0	0.00597926	0
		553.304	0	0	0	0.00778058	0
		553.53	0	0	0	0.00717138	0
		553.756	0	0	0	0.00826766	0
		553.982	0	0	0	0.00717761	0
		554.208	0	0	0	0.00778638	0
		554.434	0.000694882	0	0	0.00688185	0
		554.66	0	0	0	0.00734908	0
		554.887	0	0	0	0.00561524	0
		555.113	0	0	0	0.00707638	0
		555.339	0	0	0	0.0068048	0
		555.565	0	0	0	0.00780768	0
		555.791	0	0	0	0.00739828	0
		556.018	0	0	0	0.00819139	0
		556.244	0	0	0	0.00789868	0
		556.47	0	0	0	0.0079014	0
		556.696	0.000384736	0	0	0.00715476	0
		556.923	0	0	0	0.0100231	0
		557.149	0	0	0	0.00607475	0
		557.375	0	0	0	0.00751923	0
		557.602	0	0	0	0.00757638	0
		557.828	0	0	0	0.00819505	0
		558.054	0	0	0	0.00728285	0
		558.281	0	0	0	0.00821901	0
		558.507	0	0	0	0.00687846	0
		558.733	0	0	0	0.00873807	0
		558.96	0	0	0	0.00705373	0
		559.186	0.000302807	0	0	0.00730599	0
		559.412	0	0	0	0.00850939	0
		559.639	0.00113723	0	0	0.00918199	0
		559.865	0	0	0	0.0057047	0
		560.092	0	0	0	0.00859225	0
		560.318	0	0	0	0.00774451	0
		560.544	0	0	0	0.00764838	0
		560.771	0	0	0	0.00715198	0
		560.997	0	0	0	0.00819949	0
		561.224	0	0	0	0.00646557	0
		561.45	0	0	0	0.00761097	0
		561.677	0	0	0	0.00772062	0
		561.903	0	0	0	0.00845385	0
		562.13	0	0	0	0.00723991	0
		562.356	0	0	0	0.00902861	0
		562.583	0	0	0	0.00737645	0
		562.809	0.000154208	0	0	0.00923285	0
		563.036	0	0	0	0.00732128	0
		563.262	0.000970494	0	0	0.00913804	0
		563.489	0	0	0	0.0084149	0
		563.716	0	0	0	0.00942225	0
		563.942	0	0	0	0.00776698	0
		564.169	0	0	0	0.0103891	0
		564.395	0	0	0	0.00713182	0
		564.622	0	0	0	0.00873391	0
		564.849	0	0	0	0.00886622	0
		565.075	0.00116035	0	0	0.0103802	0
		565.302	0	0	0	0.00949227	0
		565.529	0	0	0	0.0113649	0
		565.755	0	0	0	0.0087752	0
		565.982	0.00185775	0	0	0.0123215	0
		566.209	0	0	0	0.00809199	0
		566.435	0.000276527	0	0	0.0112173	0
		566.662	0	0	0	0.00938121	0
		566.889	0.000165842	0	0	0.0104389	0
		567.116	0	0.000525301	0	0.00983282	0
		567.342	0.000318515	0.000830777	0	0.0106186	0
		567.569	0	0	0	0.00936639	0
		567.796	0	0	0	0.0103756	0
		568.023	0.00320874	0	0	0.00957508	0
		568.249	0.00251575	0	0	0.0104318	0
		568.476	0	0.00114612	0	0.0117892	0
		568.703	0.00117329	0	0	0.0122336	0
		568.93	0.00132796	0	0	0.0106111	0
		569.157	0	0.000145323	0	0.0138236	0
		569.383	0	0	0	0.011398	0
		569.61	0.00140403	0	0	0.011577	0
		569.837	0.00202212	0	0	0.00965749	0
		570.064	0.00217664	0	0	0.0124994	0
		570.291	0.00264021	0	0	0.0125239	0
		570.518	0.00324167	0	0	0.0118638	0
		570.745	0.00208866	0	0	0.0111766	0
		570.972	0.00139686	0	0	0.013134	0
		571.199	0.0052402	0	0	0.0104384	0
		571.425	0.00474057	0.0007981	0	0.0121687	0
		571.652	0.00168911	0	0	0.0119788	0
		571.879	0.00427925	0.00105772	0	0.0125805	0
		572.106	0.00161293	0	0	0.0141789	0
		572.333	0.00557432	0.000219376	0	0.0126032	0
		572.56	0.00332515	0	0	0.0124289	0
		572.787	0.00407792	0	0	0.013181	0
		573.014	0.000841027	0.000141463	0	0.0116333	0
		573.241	0.00509415	0.00127109	0	0.0124746	0
		573.468	0.00294877	0.000593316	0	0.0120695	0
		573.695	0.00583984	0	0	0.0136456	0
		573.922	0.0014974	0.00333274	0	0.0133669	0
		574.149	0.0032418	0	0	0.0163136	0
		574.376	0.00583984	0	0	0.0139027	0
		574.604	0.0015471	0	0	0.0156979	0
		574.831	0.00457956	0.00042973	0	0.013076	0
		575.058	0.00699091	0	0	0.0137193	0
		575.285	0.0052372	0.000795243	0	0.0136857	0
		575.512	0.00439734	6.31735e-05	0	0.0126298	0
		575.739	0.00565531	0.000926154	0	0.0142598	0
		575.966	0.00583502	0.00135764	0	0.0127302	0
		576.193	0.00543966	0.000422749	0	0.0140583	0
		576.421	0.00475676	0.00146552	0	0.0129981	0
		576.648	0.00729439	0.0011231	0	0.0164213	0
		576.875	0.00467846	0.00264382	0	0.0137186	0
		577.102	0.00510266	0	0	0.0148154	0
		577.329	0.00588037	0.000132865	0	0.0135081	0
		577.556	0.00877825	0.00187083	0.000888918	0.0147823	0
		577.784	0.0055083	0.000965985	0	0.0154899	0
		578.011	0.0044647	0.00211444	0	0.0159361	0
		578.238	0.00745636	0.00103559	0	0.0140667	0
		578.465	0.00829124	0.00249726	0	0.0141898	0
		578.693	0.00631549	0.00149971	0	0.0139134	0
		578.92	0.0067266	0.00211664	0	0.016475	0
		579.147	0.00604142	0	0	0.0133485	0
		579.374	0.00874789	0.00314486	0	0.0158426	0
		579.602	0.00362285	0.00168	0	0.0151409	0
		579.829	0.00878655	0	0	0.0164779	0
		580.056	0.00777406	0.00181505	0	0.0160562	0
		580.284	0.00709907	0.0028955	0	0.0155953	0
		580.511	0.00660467	0.00119118	0	0.0148624	0
		580.738	0.00800323	0.00179081	0	0.0167255	0
		580.966	0.00923529	0.00342316	0	0.0168954	0
		581.193	0.00733725	0.00179081	0	0.0171192	0
		581.421	0.00950168	0.00242377	0.000451233	0.0164392	0
		581.648	0.00744302	0.00334756	0	0.0158291	0
		581.875	0.00744302	0.00203166	0	0.0135121	0
		582.103	0.0086926	0.00377523	0	0.0165571	0
		582.33	0.00727861	0.00338046	0	0.0153983	0
		582.558	0.0094072	0	0	0.0193714	0
		582.785	0.00729392	0.00295196	0.000603163	0.0159822	0
		583.013	0.00787913	0.00487099	0	0.0167062	0
		583.24	0.00690377	0.00383016	0	0.0149801	0
		583.467	0.0110328	0.00139071	0	0.0162186	0
		583.695	0.00821713	0.00195603	0	0.0158288	0
		583.922	0.0129477	0.0032116	0.000371704	0.0179944	0
		584.15	0.0104376	0.00449938	0	0.0159823	0
		584.377	0.0108238	0.00366233	0	0.0201193	0
		584.605	0.0121588	0.00254406	0	0.0176654	0
		584.833	0.0109153	0.00407515	0	0.0175154	0
		585.06	0.010724	0.00248026	0	0.0200978	0
		585.288	0.0102139	0.00216129	0.000623402	0.0167091	0
		585.515	0.0107008	0.00375752	8.06103e-05	0.0165213	0
		585.743	0.010764	0.00242862	0	0.0175545	0
		585.97	0.012124	0.00470673	0	0.0185981	0
		586.198	0.0105743	0.00505477	0	0.0176921	0
		586.426	0.0119026	0.00530789	0	0.0177759	0
		586.653	0.0101847	0.00439036	0	0.0191558	0
		586.881	0.0110953	0.00486157	0	0.0185279	0
		587.108	0.0106243	0.00407621	0	0.0208198	0
		587.336	0.0106871	0.00407621	4.86271e-05	0.0191866	0
		587.564	0.0105262	0.00448758	1.71116e-05	0.0180257	0
		587.791	0.00831078	0.00426906	0.00176483	0.019405	0
		588.019	0.0119927	0.0045188	0.0009846	0.0196904	0
		588.247	0.0127104	0.00476853	0.000204367	0.0189104	0
		588.475	0.0118991	0.00473731	0.000173158	0.0200647	0
		588.702	0.0149387	0.00464975	0	0.0181822	0
		588.93	0.0124249	0.00787882	0.00153806	0.02216	0
		589.158	0.00922821	0.00604694	0.000110144	0.0196776	0
		589.385	0.0106248	0.00607799	0.000668892	0.0219118	0
		589.613	0.0111933	0.0021558	0.00233425	0.0208217	0
		589.841	0.0134793	0.00604977	0.000727582	0.0217483	0
		590.069	0.0116258	0.00431912	0	0.0210688	0
		590.296	0.0111006	0.00459726	0.00153092	0.0214085	0
		590.524	0.00982652	0.00491797	0	0.0207673	0
		590.752	0.0126267	0.00651874	0	0.0198341	0
		590.98	0.0127498	0.00553365	0	0.0228326	0
		591.208	0.0158884	0.00614933	0	0.0202106	0
		591.436	0.0133036	0.00454856	0	0.0222788	0
		591.663	0.012402	0.00591472	0	0.0234337	0
		591.891	0.0141196	0.00582267	0	0.0196267	0
		592.119	0.0131381	0.00711143	0	0.0228817	0
		592.347	0.0135982	0.00631363	0	0.0205777	0
		592.575	0.0151211	0.0059598	0.000751036	0.0224458	0
		592.803	0.0116952	0.00537838	0	0.020128	0
		593.031	0.0121234	0.00470515	0.00154649	0.0204033	0
		593.259	0.0134693	0.00580679	0.000445093	0.0217184	0
		593.487	0.0130411	0.00675543	0	0.022697	0
		593.714	0.0131984	0.00680312	0	0.0225431	0
		593.942	0.0151216	0.00744448	0	0.0221266	0
		594.17	0.014389	0.00762772	0	0.0219938	0
		594.398	0.014969	0.00750556	0.00102435	0.0225017	0
		594.626	0.0140916	0.00700568	0	0.0214236	0
		594.854	0.0162251	0.00670076	0.00285179	0.0230053	0
		595.082	0.0148231	0.00538962	0	0.0220063	0
		595.31	0.0161642	0.00813387	0.000870286	0.0213319	0
		595.538	0.0164499	0.00477426	0	0.0235911	0
		595.766	0.0157193	0.00882496	0.000777932	0.022894	0
		595.994	0.0141971	0.0102564	0.00117377	0.0203653	0
		596.222	0.0162673	0.00870314	0.000717033	0.0221575	0
		596.45	0.013984	0.00842903	0.00086928	0.0208242	0
		596.679	0.0151603	0.00854463	0.00117292	0.0226019	0
		596.907	0.0145518	0.00723595	0.000503519	0.0228165	0
		597.135	0.0154645	0.0089707	0.00120335	0.0241497	0
		597.363	0.014491	0.00805768	0.000533947	0.0257668	0
		597.591	0.0154565	0.00826646	0.00162849	0.0249982	0
		597.819	0.01722	0.00607632	0.000564083	0.0231391	0
		598.047	0.0171288	0.0115517	0.000776964	0.0254146	0
		598.275	0.0162166	0.00741474	0.00102026	0.0236834	0
		598.503	0.0170372	0.0099697	0.00266243	0.0244459	0
		598.732	0.0162467	0.00875298	1.66739e-05	0.0244736	0
		598.96	0.0174933	0.0110647	0.0020238	0.0236698	0
		599.188	0.0166724	0.00589369	0	0.0250539	0
		599.416	0.018223	0.00686707	0.00162846	0.0247949	0
		599.644	0.0164918	0.00857142	0	0.02449	0
		599.873	0.0186812	0.00403864	0.00181112	0.0258167	0
		600.101	0.015762	0.00759794	0.00156781	0.02682	0
		600.329	0.0196542	0.0099708	0.00147657	0.0263336	0
		600.557	0.0168645	0.00802757	0	0.0267108	0
		600.786	0.018842	0.00894063	0.00156854	0.0290225	0
		601.014	0.016682	0.00915368	0	0.0267716	0
		601.242	0.0195417	0.0102189	0.000929538	0.029205	0
		601.47	0.0182031	0.00924498	0.000807824	0.0267089	0
		601.699	0.0198552	0.00790951	0.000808201	0.0262819	0
		601.927	0.0167202	0.00937109	0	0.0270276	0
		602.155	0.0214074	0.00927974	0	0.0272806	0
		602.384	0.0189421	0.011868	0.000716873	0.0282739	0
		602.612	0.0194426	0.0090729	0.00327633	0.0276554	0
		602.84	0.0232498	0.00889007	0.00114387	0.0279599	0
		603.069	0.0226711	0.00867678	0.00376376	0.027782	0
		603.297	0.0219096	0.00998702	0.00278891	0.0280945	0
		603.525	0.0199467	0.0116118	0.00202903	0.0285003	0
		603.754	0.0185444	0.00901955	0.000291123	0.0287442	0
		603.982	0.0222329	0.0109713	0.00303518	0.0304344	0
		604.211	0.0220805	0.00993445	0	0.0299028	0
		604.439	0.0210136	0.00905005	0.000839934	0.0300552	0
		604.667	0.0222807	0.00866033	0.00172547	0.0295446	0
		604.896	0.0217926	0.00875189	0.000718535	0.0324891	0
		605.124	0.0223418	0.0104915	0.00138983	0.0297125	0
		605.353	0.0207249	0.0115598	0.00315959	0.0324891	0
		605.581	0.022028	0.0102881	0.00157446	0.0324296	0
		605.81	0.023677	0.012335	0.00175772	0.0328572	0
		606.038	0.0235243	0.0111435	0.00151338	0.032399	0
		606.267	0.0218142	0.0114795	0.00450663	0.0298919	0
		606.495	0.024135	0.0109296	0	0.03527	0
		606.724	0.0253191	0.0107564	0.00154536	0.0337374	0
		606.952	0.0230572	0.0103283	0.00230966	0.0323011	0
		607.181	0.026664	0.0121019	0.000719918	0.0339698	0
		607.409	0.0258082	0.0124076	0.00188165	0.0346848	0
		607.638	0.0266246	0.0120505	0.00188319	0.0338667	0
		607.866	0.0217912	0.0114384	0.00206677	0.034108	0
		608.095	0.0280318	0.0133971	0.00558542	0.0352392	0
		608.324	0.0250951	0.00978583	0.000414536	0.0350871	0
		608.552	0.0290402	0.0117871	0.000751867	0.0367154	0
		608.781	0.0268354	0.0124917	0.00219139	0.0365316	0
		609.009	0.0286727	0.0130125	0.00366154	0.0370216	0
		609.238	0.0277541	0.013135	0.00225264	0.0372054	0
		609.467	0.029377	0.0161985	0.00399845	0.0362253	0
		609.695	0.0260002	0.0130542	0.00207064	0.0407622	0
		609.924	0.0309651	0.0169175	0.00237718	0.0385552	0
		610.153	0.0291263	0.0168869	0.00299027	0.0407929	0
		610.381	0.029065	0.0142807	0.00452298	0.039015	0
		610.61	0.0283575	0.0159215	0.00409788	0.0412322	0
		610.839	0.030505	0.012791	0.00443541	0.0380718	0
		611.067	0.0311186	0.0158908	0.00532527	0.0398515	0
		611.296	0.032223	0.014479	0.00388309	0.042551	0
		611.525	0.0304676	0.0149819	0.00410111	0.0398829	0
		611.754	0.032801	0.0163333	0.00446961	0.0406206	0
		611.982	0.0313887	0.0159033	0.0023507	0.041971	0
		612.211	0.0312045	0.0164869	0.00311842	0.0412025	0.00020635
		612.44	0.0307439	0.0160262	0.00324126	0.0420324	0
		612.669	0.0345747	0.017574	0.00256742	0.0386175	0
		612.897	0.0318403	0.0198178	0.00508726	0.0416924	0
		613.126	0.0315945	0.0175125	0.00339712	0.0445091	0
		613.355	0.0337144	0.0160064	0.00367369	0.043659	0
		613.584	0.0344462	0.0191863	0.00546001	0.0440191	0
		613.813	0.0331241	0.0158643	0.0046912	0.0443059	0
		614.041	0.0342003	0.0194016	0.00422992	0.0458942	0.0010924
		614.27	0.0318021	0.0193401	0.00355337	0.0454745	0
		614.499	0.0337698	0.016541	0.00410691	0.0477694	0
		614.728	0.0376313	0.0185186	0.00303205	0.0453501	0
		614.957	0.0347705	0.0200573	0.00487807	0.0487577	0
		615.186	0.0384003	0.0191341	0.00512421	0.0473312	0
		615.415	0.0340015	0.0199957	0.00478577	0.04647	0
		615.644	0.0350966	0.0174198	0.00614275	0.0463586	0
		615.873	0.0356505	0.0174198	0.00343382	0.0493254	0.000597207
		616.101	0.0354043	0.0186515	0.00312599	0.0477253	0
		616.33	0.0346041	0.0200678	0.0054963	0.0510663	0.000262109
		616.559	0.0376357	0.0195832	0.00371239	0.0523008	0
		616.788	0.035973	0.021801	0.0051906	0.0537961	0
		617.017	0.0360654	0.0203225	0.00494423	0.0536422	0
		617.246	0.0395447	0.0244193	0.00472866	0.0551329	0.000391715
		617.475	0.0396678	0.0224171	0.00380478	0.054935	0
		617.704	0.0398705	0.0225504	0.00664099	0.0523113	0
		617.933	0.0404866	0.0186983	0.00559346	0.052804	0
		618.162	0.0389464	0.0215643	0.00651775	0.0528172	0
		618.391	0.0382379	0.0211945	0.00657937	0.0524961	0
		618.62	0.0388349	0.0202453	0.006982	0.0508484	0.000167759
		618.849	0.0373558	0.023297	0.00673545	0.0526239	0.000629992
		619.079	0.0404063	0.0244068	0.003746	0.0515261	0
		619.308	0.0399133	0.023482	0.00362272	0.0505403	0
		619.537	0.0384717	0.0262608	0.00645918	0.0544927	0.000577027
		619.766	0.0401359	0.0234244	0.00821617	0.0515349	0.00103077
		619.995	0.0432485	0.0245343	0.00596599	0.0540273	0.00104333
		620.224	0.0389648	0.0224686	0.00519539	0.0524862	0.000291071
		620.453	0.0416768	0.0245343	0.00605847	0.0531951	0
		620.682	0.0434461	0.0250966	0.00809524	0.0515458	0
		620.911	0.0419048	0.0225985	0.00683108	0.055338	0
		621.141	0.0407334	0.0215191	0.00556691	0.0529192	0
		621.37	0.0439589	0.0243228	0.00547088	0.0545584	0.00105962
		621.599	0.0459255	0.0219471	0.00648393	0.0552976	0
		621.828	0.0434338	0.0242666	0.00684684	0.0532334	0
		622.057	0.0440111	0.0236911	0.00600489	0.0544404	0.000656805
		622.286	0.04297	0.0242652	0.00748571	0.0566377	0
		622.516	0.0435318	0.0263253	0.00642761	0.0541276	0.000482732
		622.745	0.0467107	0.0262474	0.00552784	0.0582169	0.00118835
		622.974	0.0441936	0.0245957	0.00723368	0.0599706	0.000869138
		623.203	0.0472878	0.0262943	0.00583351	0.0570655	0.000474142
		623.433	0.0458158	0.0244607	0.00837374	0.0551563	0
		623.662	0.0457883	0.0273473	0.0076732	0.0593087	0.00122656
		623.891	0.0462455	0.026274	0.0089249	0.059563	0.000609655
		624.12	0.0452172	0.025204	0.0104346	0.0598575	0.0016986
		624.35	0.0461067	0.0275469	0.00832854	0.063038	0.000636833
		624.579	0.0468939	0.0275752	0.00742082	0.059162	0.00183663
		624.808	0.0460441	0.0250452	0.00905195	0.0566905	0.000870172
		625.038	0.0465955	0.0273496	0.0091304	0.0615803	0
		625.267	0.0472567	0.0284599	0.00851232	0.0643471	0.000383534
		625.496	0.0466624	0.0272471	0.00901379	0.0663904	0.00128444
		625.726	0.0463417	0.0275953	0.00813632	0.0641494	0.00252448
		625.955	0.0484055	0.0288092	0.00819438	0.0679786	0.00203806
		626.184	0.0474734	0.0300707	0.0082525	0.0636312	0.000367596
		626.414	0.0468144	0.027633	0.00935292	0.0651826	0.00173275
		626.643	0.0486014	0.0263816	0.0100599	0.0653824	0.000771944
		626.873	0.0484917	0.0294067	0.00835225	0.0654718	0.00174141
		627.102	0.0463746	0.0257974	0.0082475	0.0644801	0.00230372
		627.331	0.04879	0.0285217	0.00860731	0.0650003	0.00219174
		627.561	0.0484264	0.03002	0.0104055	0.0627424	0.00177495
		627.79	0.048501	0.0289975	0.00951349	0.0637861	0.00213516
		628.02	0.0506697	0.0274923	0.00975152	0.0624797	0
		628.249	0.0461517	0.0271439	0.0110074	0.0628072	0.0019699
		628.479	0.0508721	0.0289244	0.010223	0.0635779	0.00167718
[truncated: 2,742 more rows]

## Sheet: Figure 3b
Figure 3b
		wavelength (nm)	spectra_1	spectra_2	spectra_3	edge_max	edge_min
		191.508	0.000129604	0.000199627	0.000227866	0.000729064	2.32106e-07
		191.716	0.000126774	0.000116624	0.000197707	0.000620884	5.27005e-08
		191.923	0.000115463	0.000414681	0.000393743	0.000873904	2.04254e-06
		192.131	0.000126774	0.000207844	0.000224525	0.00076307	4.68694e-07
		192.339	3.15773e-05	6.00307e-05	0.000295725	0.00085762	3.05886e-07
		192.546	0.000126774	0.000233583	0.000469141	0.000833663	1.75868e-07
		192.754	0.00035299	0.000199627	0.000216556	0.000590054	2.98053e-07
		192.961	2.7807e-05	4.10831e-06	0.000254256	0.000793143	4.60497e-07
		193.169	0.000221031	2.29727e-05	0.000269335	0.000639881	1.4789e-07
		193.377	0.000167307	0.000192081	0.000303265	0.000872483	2.98053e-07
		193.584	3.15773e-05	0.000184536	0.000231636	0.000713965	3.36593e-08
		193.792	0.000473639	7.13493e-05	4.73386e-05	0.000741989	3.36593e-08
		194	6.55097e-05	0.000282631	0.00051815	0.000820642	4.39216e-07
		194.207	5.13686e-05	2.29727e-05	0.000299495	0.00065011	2.10684e-07
		194.415	0.000220091	0.000520322	0.000416362	0.000838764	2.13978e-07
		194.623	7.68205e-05	0.000147478	2.8489e-05	0.000616814	1.2663e-07
		194.83	1.36659e-05	0.000327905	0.000284415	0.000767922	2.3471e-08
		195.038	0.000288896	4.8712e-05	0.000325884	0.00082896	2.40198e-07
		195.246	5.41989e-05	0.000154353	0.000438982	0.000895039	7.81451e-07
		195.454	0.000273814	5.69286e-05	0.000280645	0.000653358	6.39961e-07
		195.661	2.8747e-05	0.000195854	0.000348504	0.00087381	9.96604e-08
		195.869	0.000190869	3.73934e-05	2.05201e-05	0.000624444	4.03414e-07
		196.077	8.05907e-05	0.000410909	0.000193937	0.000723372	1.10784e-07
		196.285	0.000183328	0.000248675	0.000797125	0.000846927	9.17247e-08
		196.492	2.35514e-06	0.000297722	0.000227866	0.00075354	1.20829e-06
		196.7	8.5301e-05	0.000199627	9.21031e-06	0.000634321	1.75868e-07
		196.908	0.000186158	0.000169444	0.000291955	0.00112966	4.30623e-07
		197.116	0.000134315	4.11663e-05	0.000416362	0.000749031	3.27288e-07
		197.324	5.41989e-05	0.000101532	0.000438982	0.000906133	3.36593e-08
		197.532	0.00021726	9.08846e-05	3.22589e-05	0.000707112	2.33035e-07
		197.74	7.77605e-05	4.8712e-05	0.000288185	0.00064041	6.8631e-07
		197.947	2.12065e-05	4.11663e-05	0.000435212	0.000661558	4.22443e-07
		198.155	2.8747e-05	0.000335451	0.000276875	0.000861879	3.45546e-08
		198.363	0.000115463	1.16541e-05	9.21487e-05	0.000500403	1.74983e-07
		198.571	0.000104152	7.13493e-05	0.000446522	0.000835718	2.70182e-07
		198.779	5.13686e-05	0.000282631	9.21487e-05	0.000643825	3.36593e-08
		198.987	0.000272874	0.000312814	0.000567159	0.00090323	1.37762e-07
		199.195	0.000594287	0.000415352	2.4719e-05	0.000960835	1.15845e-05
		199.403	0.000261564	0.00017699	0.000246716	0.000823444	6.07064e-08
		199.611	4.00578e-05	1.91998e-05	6.19893e-05	0.000634185	2.33035e-07
		199.819	0.000133374	6.44744e-05	0.00053323	0.000869465	3.93327e-07
		200.027	0.000224801	0.000293949	7.32991e-05	0.000725473	4.69566e-07
		200.235	0.000295496	0.000403363	0.000299495	0.000961876	5.45824e-07
		200.443	0.000254963	0.000192081	0.000307035	0.000702473	1.2663e-07
		200.651	1.41512e-06	0.000233583	0.000359813	0.000792183	1.09817e-07
		200.859	0.000187098	4.93829e-05	0.000182627	0.000741981	2.12886e-06
		201.067	4.38281e-05	0.000312814	0.000216556	0.000594261	9.16797e-07
		201.275	0.00020972	4.11663e-05	3.55998e-05	0.000702684	3.36593e-08
		201.483	0.000318118	0.000324132	0.000435212	0.000867071	9.80091e-07
		201.692	6.92799e-05	0.000161898	0.000423902	0.000777504	3.36593e-08
		201.9	8.90713e-05	0.000222265	0.000405053	0.000748796	3.36593e-08
		202.108	0.000202179	0.000143034	0.000378663	0.000711549	4.12385e-07
		202.316	0.000280415	0.000369407	0.000420132	0.000817423	2.02807e-07
		202.524	2.40367e-05	0.000192081	0.000582239	0.000822866	5.82882e-07
		202.732	0.00021726	0.000146807	0.000363583	0.000744011	3.36593e-08
		202.94	0.000119233	0.000233583	0.000231636	0.000653043	2.3471e-08
		203.149	0.00020501	0.000433546	0.000586009	0.000813652	1.04942e-06
		203.357	0.000341679	0.000433546	0.000201477	0.000706542	2.3471e-08
		203.565	9.94421e-05	0.000278858	0.000148698	0.000857485	1.09817e-07
		203.773	0.000477409	8.64408e-05	0.000107228	0.000660276	1.83761e-07
		203.981	0.000145625	0.000161898	0.000291955	0.000852564	1.09817e-07
		204.19	6.64497e-05	7.13493e-05	0.000567159	0.000895725	2.32106e-07
		204.398	9.19016e-05	0.000161898	0.000435212	0.000739389	9.25204e-07
		204.606	0.000473639	4.8712e-05	0.000352274	0.00063544	1.36895e-07
		204.815	0.000238942	0.000282631	0.000408823	0.000924179	3.45546e-08
		205.023	0.000168247	9.84303e-05	0.000126078	0.000598033	1.55002e-08
		205.231	8.5301e-05	0.000429773	0.000457832	0.0008625	2.32106e-07
		205.439	0.000183328	7.13493e-05	0.000130277	0.000643613	1.09817e-07
		205.648	2.49768e-05	0.000282631	0.00052569	0.000670578	2.59951e-07
		205.856	0.000156936	0.000147478	0.000216556	0.000634886	2.97337e-07
		206.064	0.000100382	0.000218492	0.000182627	0.000799724	8.20461e-07
		206.273	0.000190869	2.60747e-05	6.57592e-05	0.000628835	9.17247e-08
		206.481	0.000160706	8.64408e-05	0.00053323	0.00074186	5.36102e-08
		206.69	0.000141855	2.98476e-05	0.000246716	0.00065011	2.89219e-07
		206.898	0.000149396	7.13493e-05	0.000261795	0.000578328	1.94922e-07
		207.106	0.000202179	7.95659e-05	8.08389e-05	0.000527985	4.4264e-09
		207.315	3.53475e-05	0.000192081	0.000472911	0.00079464	1.55002e-08
		207.523	3.25173e-05	3.05185e-05	0.000273105	0.000590491	6.22099e-07
		207.732	5.13686e-05	0.000135488	0.000427672	0.00071946	1.20957e-06
		207.94	0.000175787	0.000184536	0.000239176	0.000691714	4.25166e-08
		208.149	5.18539e-06	0.000146807	0.000484221	0.000864894	1.4789e-07
		208.357	0.000125834	0.000486366	0.000393743	0.000714168	2.51144e-07
		208.566	8.95566e-06	0.00012417	0.000288185	0.000805239	3.08254e-07
		208.774	0.000311517	0.000155024	1.34092e-05	0.000671903	4.4264e-09
		208.983	0.00020501	0.000278858	0.000314574	0.000952425	4.80876e-07
		209.191	8.15308e-05	0.000154353	0.000446522	0.000759695	8.85483e-08
		209.4	0.000333199	0.000471275	0.000182627	0.000871996	2.52093e-07
		209.608	1.36659e-05	9.02137e-05	0.000503071	0.000927006	3.45546e-08
		209.817	0.000232341	0.000354315	0.000291955	0.000801559	8.06113e-08
		210.025	0.000103212	0.000358088	0.000487991	0.000806334	6.29211e-07
		210.234	7.39902e-05	0.000244902	0.000499301	0.000760917	5.9166e-07
		210.443	2.12065e-05	7.13493e-05	0.000122308	0.000739169	1.1785e-07
		210.651	6.17394e-05	0.000165671	0.000352274	0.000789374	3.08254e-07
		210.86	6.64497e-05	7.13493e-05	0.000476681	0.000665952	8.76565e-07
		211.068	6.64497e-05	0.000335451	0.000495531	0.000838405	3.93327e-07
		211.277	0.000141855	0.000244902	0.00054454	0.000659611	8.85483e-08
		211.486	9.66118e-05	0.000293949	0.00052946	0.000723372	4.68694e-07
		211.694	0.000144685	3.43746e-06	0.000122308	0.000720103	1.94025e-07
		211.903	0.000326598	0.000422227	0.000427672	0.000779057	2.78292e-07
		212.112	0.000266274	0.000275085	0.000457832	0.000729778	1.94025e-07
		212.321	8.15308e-05	6.44744e-05	3.18299e-05	0.000682936	3.36159e-07
		212.529	0.000533963	0.000388942	0.000341393	0.000926725	1.4789e-07
		212.738	0.000187098	0.000237356	0.000352274	0.00080536	1.85958e-07
		212.947	0.000111693	0.000241129	0.000382433	0.000671473	3.54466e-07
		213.156	0.000137145	0.000173217	0.000578469	0.000817647	7.26669e-08
		213.364	0.000284185	0.000448637	0.000397513	0.00096806	2.89219e-07
		213.573	0.000138085	9.08846e-05	1.67046e-06	0.000744109	3.54466e-07
		213.782	0.000149396	1.09832e-05	6.57592e-05	0.000802563	2.10684e-07
		213.991	0.000141855	0.000169444	0.000435212	0.00077138	3.7427e-07
		214.199	0.000115463	4.11663e-05	0.000193937	0.000955725	6.58985e-07
		214.408	5.79691e-05	7.88951e-05	0.000619938	0.000911622	1.27421e-06
		214.617	0.000383152	6.82473e-05	0.000254256	0.000589207	3.43975e-07
		214.826	0.000232341	0.000354315	0.000457832	0.000710162	2.33035e-07
		215.035	3.53475e-05	0.00034677	0.000344734	0.000726804	2.02807e-07
		215.244	1.27259e-05	0.000214719	0.000110998	0.000759403	7.97552e-08
		215.453	7.39902e-05	0.000161898	0.000141158	0.00061938	9.96604e-08
		215.662	5.13686e-05	0.00025622	0.000220326	0.000739389	9.23388e-07
		215.87	0.000160706	0.000113522	0.000246716	0.000650206	3.36593e-08
		216.079	5.51389e-05	0.000237356	0.000397513	0.000778055	2.3471e-08
		216.288	0.000413314	6.44744e-05	0.000167547	0.000587043	2.59245e-07
		216.497	5.04286e-05	0.000184536	0.000265565	0.000763465	1.83761e-07
		216.706	8.05907e-05	0.000226037	0.000329654	0.00080837	1.2663e-07
		216.915	0.000104152	0.00045241	0.000506841	0.000792663	4.68694e-07
		217.124	3.62876e-05	7.20202e-05	0.000137388	0.000689433	1.36895e-07
		217.333	0.000137145	0.000263766	0.00053323	0.000875144	4.39216e-07
		217.542	0.000598057	0.000336122	2.4719e-05	0.000790102	3.93327e-07
		217.751	0.000129604	0.000244902	0.000487991	0.00100763	1.79696e-06
		217.96	8.4361e-05	8.2668e-05	0.000273105	0.000741254	4.4264e-09
		218.169	5.13686e-05	0.000354315	0.00053323	0.000805445	1.18711e-07
		218.378	2.49768e-05	0.000116624	0.000291955	0.000747464	5.15429e-07
		218.587	0.000115463	1.91998e-05	0.000246716	0.000597721	1.55939e-07
		218.796	0.000454787	0.000117295	0.000205246	0.000648013	3.36593e-08
		219.005	0.000178618	0.00047882	0.000322114	0.000869465	5.9114e-07
		219.215	0.000413314	8.33388e-05	0.000273105	0.00063921	1.4789e-07
		219.424	0.000106983	7.88951e-05	0.000623708	0.000831756	1.83761e-07
		219.633	8.95566e-06	0.000127943	0.000714187	0.000936472	3.93327e-07
		219.842	9.66118e-05	7.88951e-05	0.000118538	0.000593418	4.12385e-07
		220.051	2.7807e-05	5.31558e-05	0.000291955	0.000632868	1.2663e-07
		220.26	1.36659e-05	0.000233583	0.000344734	0.000774493	4.4264e-09
		220.469	0.000269104	0.000188309	6.95291e-05	0.000690366	5.27005e-08
		220.679	8.15308e-05	0.000237356	0.000393743	0.000731266	3.36593e-08
		220.888	0.000172017	2.60747e-05	8.83788e-05	0.000650371	1.85958e-07
		221.097	0.00035676	0.000143034	0.000171317	0.000679988	4.50505e-07
		221.306	0.000141855	8.71117e-05	0.000344734	0.000640153	3.36593e-08
		221.515	0.000239882	0.000226037	0.000322114	0.000624653	9.17247e-08
		221.725	1.36659e-05	0.000109749	0.000186397	0.000778963	4.60497e-07
		221.934	5.89092e-05	0.000252448	0.000307035	0.000695272	2.3471e-08
		222.143	0.000243652	0.000259993	7.7069e-05	0.000603634	1.85958e-07
		222.352	0.000341679	0.000109749	0.000209016	0.00061091	7.3507e-07
		222.562	0.000145625	0.000143034	8.46088e-05	0.000594501	1.94922e-07
		222.771	6.55097e-05	0.000444865	0.000412592	0.0010068	1.55002e-08
		222.98	0.000104152	4.93829e-05	0.000333424	0.000600998	7.97552e-08
		223.19	2.8747e-05	0.000226037	0.000329654	0.000835489	1.75868e-07
		223.399	0.000167307	0.000161898	0.000668947	0.000766884	3.36593e-08
		223.608	0.000141855	2.23019e-05	9.59186e-05	0.000643299	4.12385e-07
		223.818	1.41512e-06	0.000248675	0.000435212	0.000615681	1.1785e-07
		224.027	0.000115463	7.5793e-05	8.50379e-05	0.000906718	2.10684e-07
		224.236	0.000227631	0.000410909	0.000126078	0.000867602	3.36593e-08
		224.446	8.81313e-05	0.000237356	0.00053323	0.000984527	4.89198e-06
		224.655	0.00020972	0.000475048	0.000299495	0.000778544	1.1785e-07
		224.865	0.000156936	0.000139261	0.000276875	0.000645281	3.45546e-08
		225.074	0.000164477	0.00025622	0.000299495	0.000922258	9.15843e-07
		225.284	0.000201239	0.000109078	0.000163777	0.000800827	5.93651e-07
		225.493	0.000285125	0.00012417	0.000201477	0.000609036	8.06113e-08
		225.702	0.000167307	0.000248675	0.000650098	0.000972258	2.37202e-06
		225.912	3.91178e-05	0.000249346	6.99581e-05	0.000591108	1.2663e-07
		226.121	0.000152226	0.00047882	0.000593549	0.00081877	9.17247e-08
		226.331	2.12065e-05	1.09832e-05	0.000465371	0.000659695	6.07064e-08
		226.54	0.000194639	0.000335451	0.000284415	0.000603634	8.06113e-08
		226.75	7.68205e-05	0.000131715	0.000103458	0.000773328	2.89219e-07
		226.96	8.90713e-05	3.42914e-05	1.67502e-05	0.000785599	2.32106e-07
		227.169	1.64962e-05	0.000161898	0.000175087	0.0007528	4.25166e-08
		227.379	6.64497e-05	0.000102203	0.000197707	0.000799724	4.4264e-09
		227.588	0.000277585	6.44744e-05	0.000118538	0.000713105	2.89219e-07
		227.798	0.00021255	0.00037318	0.00052569	0.000906298	8.20461e-07
		228.007	4.00578e-05	7.21034e-06	0.000156237	0.000813104	1.94025e-07
		228.217	8.95566e-06	2.98476e-05	0.000118538	0.000709221	1.1785e-07
		228.427	0.000270044	8.2668e-05	0.000152468	0.00067474	1.1785e-07
		228.636	0.00021349	5.62578e-05	0.000148698	0.00073432	6.07064e-08
		228.846	5.13686e-05	0.000233583	0.000110998	0.000612808	2.02807e-07
		229.055	2.12065e-05	0.000170115	0.000163777	0.000708288	2.3471e-08
		229.265	0.000507571	0.000120397	0.000110998	0.000579508	5.15429e-07
		229.475	0.000232341	3.73934e-05	0.000469141	0.000651723	1.2663e-07
		229.685	1.36659e-05	6.82473e-05	2.05201e-05	0.000654806	4.25166e-08
		229.894	0.000137145	0.000327905	4.73386e-05	0.000815774	6.79317e-07
		230.104	8.15308e-05	5.24849e-05	0.000359813	0.000754473	4.25166e-08
		230.314	0.000129604	0.00022981	0.000254256	0.000854514	9.17247e-08
		230.523	0.000394463	0.000283301	0.000333424	0.000582514	3.28336e-07
		230.733	0.000153166	0.000102203	2.05201e-05	0.000580075	2.02807e-07
		230.943	0.000435936	0.000233583	0.000141158	0.000666557	4.4264e-09
		231.153	4.38281e-05	0.000312814	0.000352274	0.00091843	2.89219e-07
		231.362	3.91178e-05	0.000154353	0.000299495	0.000711717	1.4789e-07
		231.572	5.51389e-05	0.00022981	0.000446522	0.000744469	8.06113e-08
		231.782	0.000134315	6.82473e-05	0.000201477	0.000650214	2.40902e-07
		231.992	0.000115463	0.000158796	7.37281e-05	0.000733231	4.4264e-09
		232.202	0.000243652	2.23019e-05	0.000239176	0.000669711	3.36159e-07
		232.412	4.00578e-05	9.77595e-05	0.000344734	0.000795021	4.4264e-09
		232.621	0.000413314	7.13493e-05	0.000337194	0.000718227	1.2273e-06
		232.831	4.38281e-05	0.000531641	0.000137388	0.000647597	2.32106e-07
		233.041	4.00578e-05	0.000237356	0.000130277	0.00073812	9.17247e-08
		233.251	2.12065e-05	0.00017699	0.000427672	0.000726913	5.44824e-07
		233.461	0.000183328	0.000210946	0.000480451	0.000740485	8.195e-07
		233.671	0.000285125	0.00012417	0.000239176	0.000606514	8.85483e-08
		233.881	0.000526422	1.91998e-05	0.000337194	0.000575423	6.07064e-08
		234.091	8.4361e-05	0.000244902	0.000314574	0.000830029	5.45824e-07
		234.301	0.00021726	7.88119e-06	3.18299e-05	0.000611635	2.3471e-08
		234.511	0.00107971	0.00140695	0.000940382	0.00175873	0.00064406
		234.721	0.000194639	2.98476e-05	5.82194e-05	0.000550539	2.89219e-07
		234.931	8.95566e-06	0.000233583	2.09947e-06	0.000587617	3.36593e-08
		235.141	6.12541e-06	4.11663e-05	0.000258025	0.000786505	8.47115e-07
		235.351	0.00020595	0.000305268	0.000182627	0.000755038	9.96604e-08
		235.561	3.62876e-05	0.000275085	0.000431442	0.000679672	1.83761e-07
		235.771	0.000156936	0.000433546	0.000299495	0.000905768	6.60243e-07
		235.981	1.64962e-05	0.000290176	0.000163777	0.000660663	2.89219e-07
		236.191	8.95566e-06	0.000161898	0.000261795	0.000745262	6.07064e-08
		236.401	8.4361e-05	0.000293949	0.000408823	0.000957174	1.1785e-07
		236.611	9.19016e-05	0.000207173	0.00055962	0.000839298	1.84228e-06
		236.821	0.000337909	6.38035e-05	0.000348504	0.000701772	4.49659e-07
		237.031	0.000141855	0.000112851	0.000261795	0.000647952	2.3471e-08
		237.241	6.26794e-05	0.00022981	0.000178857	0.000659845	2.33035e-07
		237.451	6.64497e-05	4.18371e-05	0.000337194	0.000641806	1.09817e-07
		237.661	0.000126774	2.67456e-05	0.000156237	0.00064007	4.25166e-08
		237.871	0.000190869	0.000170115	0.000100118	0.000677558	3.36593e-08
		238.082	0.000187098	0.000373851	5.11085e-05	0.000733832	8.06113e-08
		238.292	0.000224801	8.64408e-05	0.000197707	0.000676371	3.54466e-07
		238.502	0.00035299	0.000351213	0.000325884	0.000744829	1.4789e-07
		238.712	3.53475e-05	0.000131715	0.000216556	0.00060173	6.15634e-08
		238.922	0.000266274	0.000207173	3.55998e-05	0.00086627	6.15634e-08
		239.133	6.55097e-05	2.29727e-05	0.000103458	0.00065839	8.06113e-08
		239.343	0.000156936	8.71117e-05	8.83788e-05	0.000729241	3.08254e-07
		239.553	0.000413314	0.000109749	0.000243375	0.000669389	5.44824e-07
		239.763	0.000149396	2.23019e-05	0.000182627	0.000644869	2.10684e-07
		239.974	1.64962e-05	0.00037318	0.000291955	0.000721679	4.22443e-07
		240.184	0.000141855	0.000237356	0.000216556	0.000801589	4.11585e-07
		240.394	0.000194639	0.00021539	0.000141158	0.000661845	8.30151e-07
		240.604	0.000126774	0.000173217	0.000314574	0.000835091	5.82882e-07
		240.815	0.000315287	0.000305268	0.000378663	0.000885786	1.45329e-06
		241.025	0.000115463	3.42914e-05	0.000265565	0.00064041	1.36895e-07
		241.235	4.66583e-05	0.000210946	0.000427672	0.000649051	8.06113e-08
		241.446	6.12541e-06	0.000222265	0.000182627	0.000821418	1.4617e-08
		241.656	0.000315287	0.000207173	5.82194e-05	0.000617521	3.474e-07
		241.866	0.000119233	0.000312814	3.93697e-05	0.000856288	6.31685e-07
		242.077	5.41989e-05	0.0002034	0.000118538	0.000656428	3.54466e-07
		242.287	0.000156936	0.000116624	2.05201e-05	0.000680919	3.36593e-08
		242.498	0.000287955	0.000290176	0.000653868	0.00103171	1.09817e-07
		242.708	0.000172017	0.000131715	0.000405053	0.000632868	3.36593e-08
		242.918	2.12065e-05	0.000131715	0.000363583	0.000780853	9.96604e-08
		243.129	0.000168247	1.8529e-05	0.000107657	0.00066922	1.85958e-07
		243.339	0.000189929	0.000418454	0.000510611	0.000959583	4.12385e-07
		243.55	0.000398233	0.000128613	0.000171317	0.000589629	3.45546e-08
		243.76	0.000183328	0.000335451	0.000412592	0.000620922	1.1785e-07
		243.971	5.13686e-05	0.000184536	0.000574699	0.000889296	1.09817e-07
		244.181	9.66118e-05	0.000312814	0.000299495	0.000812366	7.36545e-07
		244.392	0.000175787	0.000177661	0.000239176	0.000775838	1.37762e-07
		244.602	6.55097e-05	7.20202e-05	0.000378663	0.000731847	2.02807e-07
		244.813	0.00035299	4.18371e-05	0.000205676	0.00059615	3.36593e-08
		245.023	0.000311517	0.00022981	2.09947e-06	0.000608903	2.3471e-08
		245.234	0.000473639	2.60747e-05	7.7069e-05	0.000661845	3.36593e-08
		245.445	7.022e-05	0.000180763	0.000280645	0.000761082	4.25166e-08
		245.655	0.000232341	0.000207173	0.000314574	0.000712499	1.4789e-07
		245.866	0.00021632	5.69286e-05	0.000299495	0.00070793	4.4264e-09
		246.076	7.39902e-05	5.62578e-05	0.000416362	0.000642368	3.36593e-08
		246.287	0.000182388	0.00015058	7.7069e-05	0.000725031	2.02807e-07
		246.498	0.000126774	0.000188309	0.000333424	0.00080746	4.22443e-07
		246.708	0.000201239	0.000448637	0.00051438	0.000981735	4.39216e-07
		246.919	0.000123004	0.00037318	4.31396e-05	0.000763465	1.28854e-07
		247.129	4.00578e-05	0.000131715	0.000412592	0.000849821	2.40902e-07
		247.34	0.000243652	0.000173217	0.000197707	0.00069663	1.94025e-07
		247.551	0.000307747	0.000414681	2.05201e-05	0.000884715	2.32106e-07
		247.762	0.000285125	0.000109078	0.000340964	0.000645498	1.36895e-07
		247.972	1.27259e-05	0.00012417	0.000318344	0.000783708	1.0477e-06
		248.183	0.000202179	0.000561824	0.000307035	0.000964716	7.97552e-08
		248.394	3.53475e-05	0.000539187	0.000254256	0.000821418	2.13978e-07
		248.604	1.64962e-05	0.00022981	0.000175087	0.000682587	6.07064e-08
		248.815	0.000334139	0.000320359	0.000582239	0.000740337	5.14984e-07
		249.026	6.92799e-05	0.000222935	1.29802e-05	0.000776166	2.52093e-07
		249.237	0.000189929	5.62578e-05	0.000156237	0.000876123	3.14342e-08
		249.447	1.64962e-05	8.71117e-05	0.000254256	0.0006915	3.36159e-07
		249.658	2.49768e-05	0.000342997	0.000273105	0.000823128	9.17247e-08
		249.869	0.000477409	0.000210946	0.000254256	0.00100532	1.94922e-07
		250.08	2.12065e-05	0.000403363	0.00053323	0.00114374	1.75868e-07
		250.291	2.02665e-05	0.000441092	9.63932e-06	0.00101751	9.17247e-08
		250.502	1.41512e-06	0.000403363	0.000254256	0.000936488	1.4789e-07
		250.712	0.000306807	0.000584461	0.00056339	0.00118142	1.05617e-06
		250.923	0.000250253	0.000275085	0.000295725	0.000943519	4.50505e-07
		251.134	8.90713e-05	0.000493912	0.00052569	0.000964716	1.09817e-07
		251.345	0.000420855	7.13493e-05	0.000103458	0.000745998	9.88029e-08
		251.556	0.00035299	0.000275085	0.000137388	0.000808703	1.28854e-07
		251.767	1.27259e-05	0.000271312	0.000318344	0.00102334	2.32106e-07
		251.978	0.000114523	0.000350542	0.000487991	0.00101751	6.07064e-08
		252.189	2.40367e-05	0.000342997	0.000699107	0.00100137	9.96604e-08
		252.4	0.000137145	0.000327905	0.000487991	0.000959967	6.98392e-07
		252.611	0.000194639	0.000259993	9.59186e-05	0.000963738	9.80091e-07
		252.822	0.000106983	0.000561824	0.000672717	0.00100469	2.79001e-07
		253.033	3.15773e-05	0.000561824	0.000676487	0.00117814	1.75876e-06
		253.244	0.000311517	0.000101532	0.000224096	0.000914659	7.97552e-08
		253.455	6.17394e-05	0.000146807	0.000616168	0.000952557	3.474e-07
		253.666	0.000276645	0.00022981	0.000736806	0.00107123	7.2437e-07
		253.877	0.000137145	0.000233583	0.000322114	0.00125131	4.12385e-07
		254.088	3.25173e-05	9.39866e-05	0.000141158	0.000820642	1.36895e-07
		254.299	0.000221031	0.000199627	0.000258025	0.000995815	3.54466e-07
		254.51	8.95566e-06	9.02137e-05	4.69096e-05	0.000925184	7.26669e-08
		254.721	0.000111693	0.000403363	0.000344734	0.000966647	2.33035e-07
		254.932	0.000114523	0.000207173	0.000435212	0.000817647	4.25166e-08
		255.143	8.95566e-06	0.000312814	0.000344734	0.000895331	4.87729e-07
		255.354	0.000104152	0.000158126	0.000593549	0.000755424	2.97337e-07
		255.565	1.64962e-05	0.000165671	0.000608629	0.00096052	3.93327e-07
		255.777	0.000186158	0.000365634	0.000420132	0.000985474	1.1785e-07
		255.988	4.00578e-05	0.000414681	0.000619938	0.000954353	1.1785e-07
		256.199	0.000364301	0.000184536	0.000276875	0.000731779	4.22443e-07
		256.41	0.000104152	0.000207173	0.000352274	0.000858152	7.97552e-08
		256.621	2.40367e-05	0.000282631	0.000427672	0.000986315	7.3507e-07
		256.832	0.000262504	0.000282631	0.000269335	0.000844666	1.4617e-08
		257.044	0.000258733	1.47561e-05	0.000371123	0.000778963	4.12385e-07
		257.255	7.39902e-05	0.000509003	0.000631248	0.00101895	5.45824e-07
		257.466	0.000145625	0.00034677	0.000374893	0.000816672	1.4789e-07
		257.677	9.28416e-05	0.000531641	0.000487991	0.0008807	3.7427e-07
		257.889	2.40367e-05	0.000207173	0.000156237	0.00107004	4.4264e-09
		258.1	0.000321888	0.000475048	0.000601089	0.000923109	1.44599e-06
		258.311	0.000473639	0.000327905	2.4719e-05	0.000915693	4.4264e-09
		258.522	3.53475e-05	0.000282631	0.00052569	0.000861036	8.2805e-07
		258.734	0.000125834	0.000222265	0.000307035	0.00101653	1.09507e-06
		258.945	9.19016e-05	0.000154353	0.000435212	0.000963112	3.8553e-07
		259.156	8.90713e-05	0.000459956	0.000126078	0.000884715	1.10784e-07
		259.368	0.000285125	0.000395817	0.000322114	0.000954353	8.06113e-08
		259.579	0.000163537	2.60747e-05	0.000156237	0.000798792	4.4264e-09
		259.79	9.56718e-05	0.000267539	0.000216556	0.000948023	7.44176e-07
		260.002	0.000549044	0.000161898	0.000198136	0.000850446	1.4789e-07
		260.213	4.28881e-05	0.000109078	0.000367353	0.000766342	2.0499e-07
		260.425	0.000141855	0.000214719	0.000126078	0.000827306	1.18711e-07
		260.636	8.15308e-05	0.000146807	0.000288185	0.000884549	2.02807e-07
		260.847	4.66583e-05	0.000112851	3.55998e-05	0.000699593	3.36593e-08
		261.059	0.000232341	0.000248675	0.00055208	0.000933106	7.3507e-07
		261.27	0.00034922	1.47561e-05	0.000220326	0.00076765	1.66924e-07
		261.482	0.00020878	0.000667464	0.000593549	0.00130135	2.57293e-06
		261.693	3.15773e-05	0.000116624	0.000318344	0.000907329	4.04597e-07
		261.905	8.95566e-06	0.000463729	0.000322114	0.000970401	1.75868e-07
		262.116	0.000126774	0.00017699	0.00053323	0.000839337	2.33035e-07
		262.328	0.000227631	0.000214719	0.000442752	0.00104768	1.94922e-07
		262.539	7.39902e-05	0.000161898	0.000265565	0.000940646	6.07064e-08
		262.751	2.7807e-05	0.000195854	0.000186397	0.000861169	6.8631e-07
		262.962	8.15308e-05	7.95659e-05	0.000141158	0.000850794	2.33035e-07
		263.174	0.000502861	0.000690102	0.00053323	0.000943442	9.17247e-08
		263.385	4.28881e-05	0.000267539	0.00056339	0.00090438	9.88029e-08
		263.597	5.04286e-05	0.000267539	0.000337194	0.000925269	1.1785e-07
		263.808	6.17394e-05	0.000131715	0.000224096	0.000914716	3.46322e-07
		264.02	4.00578e-05	0.000139261	0.00052569	0.000991113	7.97552e-08
		264.232	0.000107923	0.000327905	0.000374893	0.000963738	2.59951e-07
		264.443	6.92799e-05	0.000426	0.000348504	0.0010203	1.2933e-06
		264.655	6.64497e-05	1.47561e-05	2.4719e-05	0.000653359	1.18711e-07
		264.866	0.000129604	0.000112851	0.000224096	0.000975051	2.89219e-07
		265.078	0.000107923	0.000146807	0.000171317	0.000883667	4.4264e-09
		265.29	0.000126774	0.000214719	0.000295725	0.000883667	1.1785e-07
		265.501	8.81313e-05	0.000146807	0.000472911	0.00100532	4.4264e-09
		265.713	3.91178e-05	0.000444865	0.000438982	0.000937342	1.10784e-07
		265.925	0.000104152	3.42914e-05	0.000171317	0.000756979	2.79001e-07
		266.137	6.92799e-05	0.000441092	0.000635018	0.000994767	2.32628e-06
		266.348	0.000292666	3.80642e-05	0.000469141	0.000647952	8.06113e-08
		266.56	5.04286e-05	0.000426	0.000408823	0.000876475	6.07064e-08
		266.772	0.000458558	0.000101532	0.000148698	0.000637636	4.4264e-09
		266.983	9.66118e-05	0.000463729	0.000276875	0.000934253	3.36593e-08
		267.195	0.000232341	0.000342997	0.000291955	0.000963833	2.98053e-07
		267.407	1.64962e-05	0.000188309	0.000586009	0.000880329	2.33035e-07
		267.619	0.000194639	0.000192081	0.00054454	0.000801589	3.08254e-07
		267.831	8.05907e-05	0.000580688	0.00054077	0.000943021	8.66182e-07
		268.042	6.92799e-05	0.00037318	0.000389973	0.000995815	9.17247e-08
		268.254	0.000311517	0.000312814	0.000344734	0.0007294	2.33035e-07
		268.466	0.000111693	0.00017699	0.000322114	0.00075557	4.23665e-07
		268.678	0.000197469	0.000339224	0.000499301	0.00105145	2.78292e-07
		268.89	0.000187098	0.000105305	0.000344734	0.000875144	3.43975e-07
		269.102	0.000198409	0.000282631	0.000480451	0.00090438	1.10784e-07
		269.314	0.000164477	0.000395817	0.000435212	0.000873408	4.25166e-08
		269.525	8.05907e-05	5.24849e-05	0.000420132	0.00082745	2.02807e-07
		269.737	5.13686e-05	0.000403363	0.000438982	0.000835614	2.59951e-07
		269.949	0.000141855	0.000259993	0.000601089	0.000878918	8.06113e-08
		270.161	0.000337909	0.000448637	0.000714187	0.000956161	6.15634e-08
		270.373	6.17394e-05	0.000116624	0.000491761	0.000869554	1.64716e-07
		270.585	0.000174847	0.000301495	5.44494e-05	0.000933571	7.06041e-07
		270.797	0.000129604	0.000516549	0.00054454	0.000933136	9.6153e-07
		271.009	9.19016e-05	0.000169444	0.000653868	0.000830861	4.22443e-07
		271.221	9.66118e-05	0.000252448	0.000420132	0.00097183	1.2663e-07
		271.433	0.000111693	0.000139932	0.000359813	0.00080868	2.3471e-08
		271.645	2.40367e-05	0.00047882	0.000438982	0.000957174	8.58611e-07
		271.857	0.000164477	6.75764e-05	7.32991e-05	0.000782314	9.96604e-08
		272.069	3.62876e-05	0.000267539	0.000333424	0.000928771	3.17105e-07
		272.281	0.000321888	0.000361861	0.00056339	0.00114924	1.66924e-07
		272.493	8.5301e-05	8.2668e-05	0.000435212	0.00085119	2.79001e-07
		272.705	0.000337909	0.000279529	0.000265994	0.000780292	2.24021e-07
		272.917	8.90713e-05	4.8712e-05	0.000397513	0.000852516	4.4264e-09
		273.129	0.00020972	0.000139261	0.000137388	0.000682824	4.69566e-07
		273.341	0.000262504	0.000222265	0.000454062	0.000885525	4.4264e-09
		273.554	0.000153166	0.0002034	0.000371123	0.000718227	7.26669e-08
		273.766	5.89092e-05	0.000127943	0.000446522	0.000780853	1.2663e-07
		273.978	6.64497e-05	0.000188309	0.000103458	0.000719601	3.08254e-07
		274.19	9.56718e-05	0.000376953	0.000499301	0.00111649	4.7732e-07
		274.402	8.5301e-05	6.38035e-05	9.63932e-06	0.000718879	4.4264e-09
		274.614	0.000434996	0.000380726	0.000537	0.00105717	3.17105e-07
		274.826	0.000126774	0.000188309	0.000359813	0.000786721	3.36593e-08
		275.039	0.000254963	0.000614644	0.000284415	0.000882686	1.4789e-07
		275.251	0.000386922	0.000524095	0.000307035	0.000932701	2.52093e-07
		275.463	2.49768e-05	0.000335451	0.000657638	0.000897058	5.27005e-08
		275.675	8.5301e-05	0.000320359	0.000374893	0.000910111	1.94922e-07
		275.888	5.89092e-05	0.000305268	0.000337194	0.000869381	8.06113e-08
		276.1	0.000119233	0.000259993	0.000435212	0.000886863	4.4264e-09
		276.312	0.000262504	0.000271312	0.000220326	0.000822834	1.85958e-07
		276.524	0.00034545	7.20202e-05	1.67502e-05	0.0006363	1.4789e-07
		276.737	0.000153166	0.000441092	0.000137388	0.000797393	2.24021e-07
		276.949	0.000292666	0.000184536	0.000118538	0.000736713	4.4264e-09
		277.161	0.000232341	0.00022981	0.000393743	0.000985506	2.89219e-07
		277.374	0.000236112	0.000180763	0.000359813	0.000950563	1.4789e-07
		277.586	0.000265334	8.2668e-05	0.000291955	0.000831756	3.93327e-07
		277.798	0.000307747	0.000286404	0.00053323	0.000709221	2.71152e-07
		278.011	0.000468928	0.000825925	0.000586009	0.00120519	2.84773e-05
		278.223	9.66118e-05	0.00022981	5.82194e-05	0.000725473	2.3471e-08
		278.435	8.90713e-05	0.000192081	0.000405053	0.000779937	1.28432e-06
		278.648	0.000337909	0.00012484	0.000163777	0.000786505	7.97552e-08
		278.86	1.41512e-06	0.000320359	0.000344734	0.000820331	6.29211e-07
		279.073	0.000236112	0.000365634	0.000340964	0.000982114	4.4264e-09
		279.285	0.000126774	0.000471275	0.000175087	0.00129181	5.07693e-07
		279.497	1.41512e-06	0.00037318	0.000367353	0.000957174	2.32106e-07
		279.71	5.13686e-05	0.000290176	0.000623708	0.000947788	1.1785e-07
		279.922	0.000156936	4.18371e-05	0.000156666	0.000685662	4.25166e-08
		280.135	0.000231401	0.000278858	0.000427672	0.000938195	2.02807e-07
		280.347	0.000296436	0.000161898	0.000322114	0.000683542	1.1785e-07
		280.56	1.41512e-06	0.000297722	0.000205246	0.000832731	4.87729e-07
		280.772	2.40367e-05	0.000637281	0.000593549	0.0012083	5.82882e-07
		280.985	1.74362e-05	0.00022981	0.000457832	0.000768624	3.28336e-07
		281.197	8.4361e-05	0.000195854	0.000469141	0.000757311	3.00134e-07
		281.41	0.000123004	0.000214719	0.000122308	0.000852516	8.39535e-07
		281.622	0.000236112	0.000112851	0.000103458	0.000656817	1.37762e-07
		281.835	5.13686e-05	0.000486366	0.000503071	0.00107408	2.89219e-07
		282.048	0.000190869	0.000471275	0.000186397	0.0009798	1.08572e-06
		282.26	0.000368071	0.000143034	0.000261795	0.000633233	4.68694e-07
		282.473	0.000288896	0.0002034	0.000465371	0.000720534	1.10784e-07
		282.685	0.000152226	0.000184536	0.000356044	0.00117868	2.33035e-07
		282.898	0.000152226	0.000146807	0.000480451	0.00108539	3.27288e-07
		283.111	0.000100382	0.000210946	0.000405053	0.000639526	1.4617e-08
		283.323	3.25173e-05	7.88951e-05	0.000367353	0.00083234	9.17247e-08
		283.536	0.00020501	0.000403363	0.000427672	0.00115327	2.79001e-07
		283.749	9.28416e-05	0.000376953	0.000288185	0.00105801	2.97337e-07
		283.961	5.13686e-05	1.47561e-05	0.000186397	0.000770512	3.08254e-07
		284.174	0.000189929	0.000131715	0.000495531	0.000976984	2.59951e-07
		284.387	8.5301e-05	0.000384498	0.000307035	0.00090438	3.36593e-08
		284.599	6.92799e-05	0.000192081	0.000487991	0.000879498	3.36593e-08
		284.812	0.000179558	0.000376953	0.000310804	0.000743135	1.83761e-07
		285.025	5.41989e-05	0.000641054	0.000472911	0.00120026	1.1785e-07
		285.237	4.00578e-05	0.00017699	0.000785815	0.000973189	1.2663e-07
		285.45	8.15308e-05	0.000199627	0.000382433	0.000759695	6.07064e-08
		285.663	0.000140915	0.000380726	0.000352274	0.000993167	3.36593e-08
		285.876	0.000285125	4.93829e-05	0.000110998	0.000662065	1.4617e-08
		286.089	0.000285125	6.38035e-05	2.80599e-05	0.000676759	9.17247e-08
		286.301	9.28416e-05	0.000444865	0.000291955	0.00105717	9.90664e-07
		286.514	0.000337909	0.000365634	0.000314574	0.000650843	1.18711e-07
		286.727	7.30502e-05	0.000388271	0.000842364	0.000951061	8.20461e-07
		286.94	4.00578e-05	0.000166342	0.000261795	0.000685662	8.06113e-08
		287.153	2.7807e-05	0.000426	0.00053323	0.000940088	1.94922e-07
		287.366	1.27259e-05	6.75764e-05	0.000288185	0.00084994	6.07064e-08
		287.578	2.12065e-05	0.000426	0.000412592	0.000869554	4.01116e-07
		287.791	9.28416e-05	0.000158126	0.000348504	0.000824301	3.73507e-07
		288.004	8.15308e-05	0.000354315	0.000819745	0.00103077	1.55002e-08
		288.217	1.64962e-05	0.000456183	0.000231636	0.000819761	1.36895e-07
		288.43	2.49768e-05	0.000354315	0.000224096	0.00072617	1.33146e-06
		288.643	0.000288896	0.000297722	0.000156237	0.000657284	6.75569e-07
		288.856	0.00021726	0.000248675	7.7498e-05	0.00085394	2.89219e-07
		289.069	0.000103212	0.000482593	0.000344734	0.00113157	1.2463e-06
		289.282	5.89092e-05	0.000335451	0.000288185	0.000917119	1.4789e-07
		289.495	8.95566e-06	0.000214719	0.00052569	0.000751236	4.30623e-07
		289.708	0.000371841	0.000241129	2.4719e-05	0.000687302	2.79001e-07
		289.921	0.000155996	0.00037318	0.000503071	0.000892763	3.36593e-08
		290.134	0.000420855	2.67456e-05	0.000137388	0.000794219	1.18711e-07
		290.347	0.000152226	0.000244902	0.000416362	0.00094125	8.06113e-08
		290.56	0.000190869	0.000278858	0.000242946	0.000905312	7.3507e-07
		290.773	0.000189929	0.000135488	0.000193937	0.000856289	1.55939e-07
		290.986	0.000194639	0.000109078	0.000442752	0.000890228	1.94025e-07
		291.199	0.000307747	0.000112851	3.97987e-05	0.000729241	4.4264e-09
		291.412	3.91178e-05	0.000293949	0.000412592	0.0009002	8.195e-07
		291.625	0.000134315	0.000233583	0.000254256	0.000758988	6.07064e-08
		291.838	0.000172017	0.000293949	0.000156237	0.000701679	2.86843e-07
		292.051	2.7807e-05	0.000252448	0.000291955	0.00096806	2.98053e-07
		292.265	0.000156936	9.02137e-05	0.000337194	0.000714666	1.36895e-07
		292.478	0.000322828	0.000418454	0.000160007	0.000761082	1.55002e-08
		292.691	0.000435936	0.000275085	2.429e-05	0.00070639	6.20936e-07
		292.904	2.40367e-05	0.000139261	0.00051815	0.000681239	2.79001e-07
		293.117	0.000130544	0.000127943	0.000276875	0.000839385	6.60243e-07
		293.33	0.000123004	0.000259993	0.000197707	0.000796915	8.96764e-07
		293.544	0.000224801	0.000192752	3.18299e-05	0.000606215	1.74983e-07
		293.757	7.77605e-05	0.000252448	0.000299495	0.000904727	3.08254e-07
		293.97	8.81313e-05	0.000161898	0.000635018	0.00089134	2.51144e-07
		294.183	3.25173e-05	0.000248675	0.000344734	0.000717234	2.97337e-07
		294.396	0.000262504	0.000132386	0.000193937	0.000989653	8.06113e-08
		294.61	5.41989e-05	0.000180763	0.000261795	0.000775414	2.98053e-07
		294.823	0.000174847	0.000222265	0.000318344	0.000796505	1.28854e-07
		295.036	0.000123004	0.000433546	0.000163777	0.000892091	3.474e-07
		295.25	0.00034922	2.29727e-05	0.000348504	0.000768624	8.06113e-08
		295.463	3.62876e-05	0.000418454	0.000608629	0.00122091	1.15231e-06
		295.676	0.000133374	6.44744e-05	0.000623708	0.00079049	1.1785e-07
		295.889	2.12065e-05	0.000576915	0.000785815	0.000882726	5.44824e-07
		296.103	4.00578e-05	0.000505231	0.000261795	0.00100145	1.94922e-07
		296.316	0.000160706	9.39866e-05	0.000284415	0.000875633	3.54466e-07
		296.529	3.62876e-05	0.000278858	0.000423902	0.000959495	9.7165e-07
		296.743	0.000375612	0.000117295	4.73386e-05	0.000679446	1.1785e-07
		296.956	0.000172017	1.8529e-05	0.000224096	0.000638266	1.4789e-07
		297.17	9.94421e-05	0.000188309	0.000631248	0.000879319	1.44498e-06
		297.383	2.49768e-05	0.000139932	7.7498e-05	0.000673165	4.4264e-09
		297.596	0.000189929	0.000973068	0.00116658	0.00137053	1.2463e-06
		297.81	0.000423685	5.24849e-05	0.000337194	0.000906298	9.17247e-08
		298.023	2.12065e-05	0.000380726	0.00055962	0.00102602	5.63854e-07
		298.237	9.94421e-05	0.000127943	3.22589e-05	0.000690334	4.4264e-09
		298.45	2.40367e-05	0.000233583	0.000291955	0.000967509	4.49659e-07
		298.664	0.000300206	0.000131715	0.000363583	0.000758222	1.94922e-07
		298.877	3.25173e-05	7.51222e-05	0.000280645	0.00076765	3.36593e-08
		299.091	7.77605e-05	8.64408e-05	0.000227866	0.00083988	9.17247e-08
		299.304	0.000174847	6.44744e-05	0.000374893	0.000786084	1.1785e-07
		299.518	0.000548372	0.000105906	0.000271851	0.00111708	6.83183e-07
		299.731	0.000202611	6.83311e-05	0.000534671	0.00142995	4.5008e-07
		299.945	0.000585922	8.08562e-05	2.15457e-05	0.00102853	5.58705e-08
		300.158	0.000260495	0.000168532	0.000872584	0.00141817	4.63109e-07
		300.372	0.000435725	6.83311e-05	0.000152956	0.00122575	4.18444e-07
		300.585	0.000164257	0.000146964	0.000618154	0.00142621	5.72266e-08
		300.799	0.00028445	0.000512593	0.000682249	0.00148148	1.79568e-06
		301.013	0.000343739	0.000307328	0.000457916	0.0012863	7.98343e-07
		301.226	0.000241178	0.0003394	0.000342544	0.0013636	1.55948e-07
		301.44	0.000130608	0.000397131	0.000586106	0.00151437	5.24084e-07
		301.653	0.000187545	0.000438696	0.000179787	0.0015339	3.71844e-07
		301.867	0.000166256	0.000346906	0.000553209	0.00134055	5.46254e-08
		302.081	0.00108515	0.000112042	0.000599068	0.00125579	4.04961e-07
		302.294	0.000141682	0.000215778	0.00035012	0.00112118	7.69206e-09
		302.508	0.000185873	0.000437059	0.000655589	0.00162455	2.10318e-07
		302.722	2.52547e-06	0.000585189	0.00108618	0.0015584	7.89948e-09
		302.935	0.0005223	9.48633e-05	0.000373017	0.00116207	4.97914e-07
		303.149	0.000677056	0.000309128	0.000366289	0.00129609	2.10318e-07
		303.363	6.98108e-05	0.000497658	0.000978529	0.00158033	1.48151e-06
		303.577	0.000692082	0.000503043	0.000133715	0.00123947	3.20824e-07
		303.79	0.000643937	0.000315989	8.63567e-05	0.00124634	2.3506e-07
		304.004	0.00016765	0.000501819	0.000546348	0.00145556	2.49729e-07
		304.218	0.000437601	0.00020709	0.000264382	0.00115158	6.14025e-08
		304.432	4.38486e-05	0.000708298	0.000670139	0.00168157	6.14025e-08
		304.645	2.9989e-05	0.000198297	0.000859722	0.00157724	1.46546e-07
		304.859	0.00021505	0.000719569	0.000900842	0.00181495	3.19716e-07
		305.073	0.000497777	0.000266885	0.000688385	0.00161838	8.04691e-09
		305.287	0.000235612	0.000877323	0.00110645	0.00195945	5.2578e-07
		305.501	0.000378098	0.000264674	6.41819e-05	0.00123684	3.5142e-07
		305.715	0.000255747	0.000441527	0.000893379	0.00190594	7.98024e-09
		305.928	0.000228557	0.000706806	0.00100213	0.00144858	2.46804e-07
		306.142	0.000269341	8.9031e-05	4.45653e-05	0.0010922	4.18457e-07
		306.356	1.10433e-05	0.000373507	0.000995329	0.00137643	3.65635e-07
		306.57	2.89196e-05	5.89404e-05	6.24103e-05	0.00150949	1.82662e-06
		306.784	0.000301565	0.000429339	0.000458956	0.00125452	6.07139e-07
		306.998	0.000460197	0.000614539	0.000729928	0.00136895	1.16341e-08
		307.212	0.000465159	0.000250754	0.000551483	0.00159545	4.55722e-07
		307.426	0.000175981	0.000349968	0.000584528	0.00144998	1.39819e-07
		307.64	1.04605e-05	0.000432258	0.000189555	0.00108964	7.26069e-08
		307.854	3.46096e-05	0.000398897	0.00062734	0.00165986	5.74068e-07
		308.068	0.000461162	1.9902e-05	0.000575836	0.00118123	3.32874e-07
		308.282	0.000247083	0.00063729	0.000678844	0.0014817	3.31342e-07
		308.496	0.00019718	0.000174535	0.000492142	0.00114882	2.47524e-07
		308.71	6.07471e-05	0.000447873	0.000337281	0.00130279	8.9746e-08
		308.924	0.000313211	0.000422609	0.000185817	0.00164347	5.78461e-08
		309.138	3.94262e-06	0.000157338	0.00081692	0.00128987	2.3062e-07
		309.352	0.000136486	0.000183725	0.000166883	0.00132615	3.26309e-07
		309.566	2.24783e-05	0.000340767	0.000691051	0.00140422	7.85116e-07
		309.78	0.000109299	0.00024768	0.000604238	0.00122428	1.93844e-07
		309.994	4.72843e-05	0.000588998	0.000306593	0.00117361	3.68479e-07
		310.208	0.000115501	0.000191828	0.00088948	0.00161637	1.19147e-06
		310.422	2.71336e-05	1.80656e-05	9.02663e-05	0.00113113	2.54953e-08
		310.636	0.000605927	4.97308e-05	0.000120142	0.00109887	9.33071e-07
		310.85	0.000550633	0.000263819	0.000420461	0.00127545	2.40991e-07
		311.064	0.000108282	3.01936e-05	0.000623187	0.00136621	2.06347e-07
		311.279	0.000489196	0.000140858	0.000297596	0.00105586	1.47928e-07
		311.493	0.000759522	0.000153154	0.000524895	0.00111959	3.3048e-07
		311.707	0.000303819	0.000360923	0.000296558	0.0012444	3.81132e-08
		311.921	0.000426265	9.1354e-05	0.000523064	0.0017854	3.81132e-08
		312.135	0.000132393	0.000354797	0.000498577	0.00127262	6.07756e-07
		312.349	0.00054259	0.000311911	0.000449602	0.00135453	3.16524e-07
		312.564	0.000225129	0.00044849	0.000383799	0.00146833	5.12494e-08
		312.778	0.000139072	1.79067e-05	0.000285457	0.00105448	1.31426e-07
		312.992	0.000649268	0.000116326	0.000107212	0.00132229	5.48772e-08
		313.206	0.000354215	0.000228141	0.000174822	0.00107103	1.49545e-07
		313.421	0.000286599	0.000928284	0.000223993	0.00139788	5.16999e-07
		313.635	0.00093157	6.78427e-06	0.000270454	0.00122407	4.6073e-07
		313.849	0.000120632	0.000666095	0.000718689	0.00152153	1.33118e-07
		314.064	0.000389904	0.000205048	0.000233101	0.00109638	6.49522e-07
		314.278	0.000126858	0.000641173	0.000756042	0.00192063	5.70619e-08
		314.492	0.000196897	0.000298503	0.000326484	0.0012562	1.5147e-07
		314.706	0.000232353	0.000348607	0.00052933	0.00155986	2.48852e-07
		314.921	0.000276763	6.29213e-05	0.000637171	0.00148766	9.50533e-07
		315.135	9.11997e-05	0.000323213	0.000180432	0.00143877	3.92124e-07
		315.35	0.000262492	8.83156e-05	0.000364396	0.00109473	1.67697e-07
		315.564	0.000272047	0.000680413	0.00128029	0.0016112	5.11062e-07
		315.778	0.000408466	9.05125e-05	0.000445779	0.00115322	6.0485e-07
		315.993	0.000190188	1.8702e-05	0.000484296	0.00135055	4.73869e-07
		316.207	0.000292907	0.000494106	0.000612683	0.00105672	2.00672e-07
		316.421	0.000369946	0.00066114	0.000150489	0.0014163	3.30381e-07
		316.636	4.33183e-05	0.000195723	0.000316738	0.00140104	1.39808e-07
		316.85	0.000309785	0.000535983	0.000924805	0.00167895	2.04392e-07
		317.065	0.000232948	3.32991e-05	0.000284046	0.00144255	8.1439e-07
		317.279	0.000389882	0.000241527	0.000153279	0.00113928	7.61752e-07
		317.494	6.13048e-05	0.000464005	0.000342891	0.00119585	1.02524e-06
		317.708	0.000343634	0.000896311	0.00101955	0.00165536	3.12e-07
		317.923	0.000385434	0.000367538	0.000337368	0.00124317	1.4301e-07
		318.137	0.000291792	3.40617e-05	0.000297239	0.0016914	5.46862e-07
		318.352	0.000142973	0.000273831	0.000357432	0.00107354	7.54272e-08
		318.566	8.4613e-05	0.000562779	0.000800459	0.0015979	5.43757e-07
		318.781	0.000165039	4.63516e-05	0.0005525	0.00127747	2.43351e-07
		318.995	0.000640896	0.000140247	0.000151167	0.00119875	3.1263e-07
		319.21	0.00010472	0.000442055	0.000163808	0.00141819	3.60518e-07
		319.424	4.27288e-05	0.000374987	0.000800459	0.00149197	7.50954e-07
		319.639	0.000663624	0.000585613	0.000390446	0.0012124	2.46819e-07
		319.854	2.55144e-06	0.000346319	3.02002e-05	0.00113716	4.54518e-07
		320.068	0.00088115	0.000265899	0.000268098	0.00145919	4.23176e-08
		320.283	0.000364525	0.000101432	0.000526388	0.00123496	4.23176e-08
		320.498	0.000432502	0.000191072	0.000281693	0.001212	5.55775e-07
		320.712	0.000342446	0.000159441	0.000368763	0.0013654	2.21153e-06
		320.927	0.000114722	0.000434433	0.000610266	0.00174854	4.61406e-07
		321.142	0.000259637	0.000427527	0.000637866	0.00175192	1.11681e-06
		321.356	0.000259637	3.39136e-05	0.000375663	0.00121059	6.33872e-07
		321.571	0.00068958	0.000260905	0.000829494	0.0013312	8.29285e-09
		321.786	0.000294019	0.000240957	0.000109074	0.00131547	2.07553e-07
		322	0.000412339	0.00101016	0.000539913	0.00173849	6.48832e-07
		322.215	0.000463545	0.000289179	0.000377466	0.00138035	3.27829e-07
		322.43	0.000285195	0.000642603	0.00118264	0.00168461	1.03706e-06
		322.644	0.000182437	0.000312845	0.000160581	0.00145499	5.84016e-07
		322.859	5.96289e-05	7.9003e-05	0.000394696	0.0013867	1.14635e-07
		323.074	0.000531296	3.6256e-05	0.000202485	0.00133566	5.62827e-07
		323.289	0.000153958	0.000376966	0.000757761	0.0015195	4.40051e-07
		323.504	6.10925e-05	0.000601882	0.000463522	0.00159226	9.53838e-07
		323.718	0.000804857	0.000899594	0.000555599	0.00113182	1.2468e-08
		323.933	0.000330264	0.000148226	0.00020854	0.00164685	1.87239e-07
		324.148	2.65869e-06	0.000403407	0.000265203	0.00156261	1.18214e-06
		324.363	0.000379849	0.00021911	0.000761001	0.00124387	7.01734e-07
		324.578	0.000386943	0.00104617	0.000345507	0.00179237	5.11782e-07
		324.793	8.80647e-05	0.000504963	0.000679125	0.00145363	5.61205e-07
		325.007	0.000130762	0.000590416	0.000551046	0.00128255	6.35299e-08
		325.222	4.44519e-06	0.000561932	0.000458545	0.00149946	6.5366e-07
		325.437	0.000111187	0.000626022	0.000572393	0.00164666	5.93301e-08
		325.652	0.000604086	0.00027471	0.000130105	0.00155082	2.56163e-07
		325.867	5.20334e-05	0.00030295	0.000179486	0.00154412	5.56387e-07
		326.082	0.000942729	0.000741922	0.000235921	0.00156263	7.95585e-08
		326.297	0.000378325	0.000133511	0.000814383	0.00155764	6.14393e-07
		326.512	2.56791e-05	6.30282e-07	0.000591104	0.00163378	2.21446e-07
		326.727	0.000252385	0.000112801	0.000449425	0.00122133	1.51473e-07
		326.942	0.000358653	0.000403469	0.0005486	0.00123625	7.93795e-07
		327.157	0.000450752	0.000729584	0.00071153	0.00133542	1.51473e-07
		327.372	0.000392309	0.000446006	0.000491929	0.00141334	1.51473e-07
		327.587	0.000299175	0.000337405	0.000729051	0.00156861	1.15728e-07
		327.802	0.000306363	0.000279865	0.000225975	0.00132683	8.10516e-08
		328.017	0.000678318	0.0011933	0.00117463	0.00184435	5.68193e-07
		328.232	0.000514799	0.000367453	0.000140552	0.00129404	3.8662e-07
		328.447	0.000241676	0.000222326	0.000104618	0.00130889	3.8662e-07
		328.662	8.44839e-05	0.000719349	0.0011078	0.00138376	1.06702e-06
		328.877	0.000309781	0.000588441	0.000729919	0.0015751	1.13949e-06
		329.092	0.00049874	0.000255191	0.000156654	0.00153097	1.74989e-07
		329.307	6.99487e-05	0.000653895	0.000722652	0.00164674	6.48825e-08
		329.522	0.000158415	6.51734e-07	5.45209e-05	0.00147333	2.87352e-07
		329.737	0.00042214	0.000226602	0.000794348	0.0014275	8.60056e-09
		329.953	0.000149263	5.06636e-05	0.000772373	0.00167602	3.76993e-07
		330.168	0.000363535	0.000323205	0.00016523	0.00144775	1.64596e-06
		330.383	0.000539351	3.60021e-05	9.1146e-05	0.00146349	8.57784e-07
		330.598	0.000303766	0.000329275	0.000462949	0.00139558	3.5994e-07
		330.813	0.000464316	0.000102888	0.000119986	0.00158104	2.12563e-07
		331.028	0.000477092	0.000722327	0.000499434	0.00174624	7.46232e-07
		331.244	0.000389519	0.000139402	0.000258631	0.00133627	4.33615e-07
		331.459	0.000201597	0.000342582	0.000900773	0.00165374	2.45105e-07
		331.674	0.000362706	0.000423642	7.48139e-05	0.00137239	4.0036e-07
		331.889	0.000169261	7.82279e-05	0.00104195	0.00175442	3.53374e-07
		332.105	5.28414e-05	1.49765e-05	0.000440176	0.00140113	3.70409e-07
		332.32	0.000131652	0.000121245	0.000311224	0.00133743	6.39625e-08
		332.535	0.00020558	0.000650678	0.000415968	0.00152192	6.24785e-08
		332.75	0.00027031	0.000357787	0.000982785	0.00150191	3.80503e-07
		332.966	0.000368287	0.000658926	1.78925e-05	0.00123073	5.83482e-08
		333.181	0.000627227	0.000160452	0.000143852	0.0013911	1.8499e-07
		333.396	6.7357e-05	9.04194e-05	0.00110175	0.00163368	9.40652e-07
		333.612	9.93918e-05	0.000523064	0.0012466	0.00124709	2.12432e-07
		333.827	0.000663475	0.000136622	0.000838866	0.00129287	4.23081e-08
		334.042	0.000500366	6.74043e-05	0.000240856	0.00105493	7.09e-07
		334.258	0.000321971	0.000699887	0.00106312	0.00185956	5.71605e-07
		334.473	0.000471487	0.000183019	0.000961186	0.00177639	6.06734e-08
		334.688	0.00045733	0.000354143	0.00078545	0.00138204	5.9505e-07
		334.904	0.000164703	0.00018131	0.000136722	0.00126689	7.54253e-08
		335.119	0.000612834	0.000281708	0.000357423	0.00125056	4.13409e-07
		335.335	0.000285096	0.000501392	0.000437678	0.00151238	6.63962e-07
		335.55	0.000875137	0.000141386	0.000244133	0.00124194	2.28969e-07
		335.765	7.11813e-05	8.65595e-05	0.000384813	0.00138288	2.10944e-07
		335.981	0.000372665	0.00033581	0.000405672	0.0012437	5.98115e-08
		336.196	0.0002705	0.000354731	0.000518793	0.00129583	5.0971e-07
		336.412	4.27124e-05	0.000327913	0.000699667	0.00143448	1.01749e-06
		336.627	0.000380915	1.40618e-05	0.000534367	0.00124615	7.58594e-08
		336.843	0.000629815	0.000531205	0.000783245	0.00127424	1.04e-06
		337.058	0.000239648	0.000585058	0.000964858	0.00169278	2.10271e-07
		337.274	0.000804718	3.42569e-05	5.00654e-05	0.00132895	4.97802e-07
		337.489	7.81994e-05	0.000504278	0.000863962	0.00140255	8.37814e-07
		337.705	0.000477319	0.000155502	0.0010135	0.00140809	1.45015e-07
		337.92	2.54572e-06	0.000345542	0.000837173	0.00147737	7.41854e-07
		338.136	0.000594312	0.000102411	0.000247152	0.00125959	2.27799e-07
		338.352	0.000716396	0.000386265	0.000667627	0.00109355	1.23582e-06
		338.567	0.00100663	6.88425e-05	0.000160617	0.00130615	2.64362e-08
		338.783	0.000392935	0.000169983	0.000828029	0.00142928	2.13141e-07
		338.998	0.000140637	0.000313278	0.000541662	0.00123692	1.09793e-07
		339.214	5.88104e-05	0.000238219	0.000787119	0.00127946	2.14698e-07
		339.43	0.000311108	0.00025869	0.000187114	0.00117806	3.52534e-07
		339.645	0.000248477	0.00041576	0.000504793	0.00105401	1.82508e-06
		339.861	0.000882472	0.000297979	3.59436e-05	0.00111361	5.89587e-08
		340.077	0.000439997	0.000534716	0.000432154	0.00148249	6.08515e-07
		340.292	0.000598495	0.000112935	0.000122541	0.00109959	4.88707e-07
		340.508	0.000286861	0.000481886	0.000478501	0.00144386	4.29819e-07
		340.724	0.000531138	8.30541e-05	0.000298524	0.00123407	2.33406e-07
		340.939	0.000265974	0.000713466	0.000472073	0.00159984	2.64279e-08
		341.155	0.00029329	0.000327499	6.7857e-05	0.00131824	1.00878e-06
		341.371	0.000310972	0.000179546	0.000767749	0.00162241	5.73893e-08
		341.586	0.000274225	0.000446057	2.23567e-05	0.00116683	4.65168e-07
		341.802	0.000274225	0.000508961	0.000555905	0.00130379	2.43704e-08
		342.018	0.000726819	1.20215e-05	0.000411339	0.00105577	7.08863e-08
		342.234	0.000186221	8.86245e-05	0.000662757	0.00123433	5.1564e-07
		342.45	0.000161077	6.86349e-05	4.67832e-05	0.00129804	4.65168e-07
		342.665	0.000470667	0.000435873	0.000512503	0.00134388	5.48376e-08
		342.881	0.000298677	0.000398993	0.000113975	0.00122729	5.48376e-08
		343.097	8.36895e-05	0.000282204	0.000500219	0.00114312	5.48376e-08
		343.313	0.000237252	0.000306791	0.000549355	0.00119411	9.89025e-08
		343.529	0.000345956	0.000669224	0.00065382	0.00139775	3.84143e-07
		343.744	2.18556e-05	0.000151383	0.000280013	0.00100267	5.50111e-07
		343.96	0.000612766	0.000343395	0.000840724	0.000975415	3.11735e-07
		344.176	0.00013039	0.000284129	0.000184232	0.00117566	1.23641e-06
		344.392	0.000213303	0.000150311	0.000629704	0.00135625	1.68911e-06
		344.608	0.000349281	0.000124673	0.00036604	0.00120142	7.54279e-07
		344.824	0.000192889	0.000226028	0.000437528	0.00117437	3.66782e-07
		345.04	0.000390986	5.41884e-05	0.000663908	0.000979305	6.71863e-08
		345.256	8.11746e-05	0.000607598	7.48061e-05	0.00121342	5.31897e-08
		345.472	0.000110964	0.000149581	0.000485187	0.00112222	2.00105e-07
		345.688	0.00025044	6.43992e-06	0.000398555	0.00106998	1.98497e-07
		345.904	0.000234183	0.000224211	0.000173994	0.00120628	3.63834e-07
		346.12	0.000251913	8.33236e-05	3.8748e-05	0.00109664	4.83199e-07
		346.336	3.69177e-06	0.000124722	0.000268546	0.00105076	2.31823e-07
		346.552	0.000156862	0.000323739	0.000403203	0.00122172	8.21631e-07
		346.768	0.000198103	8.20155e-05	0.000597609	0.00113999	5.25299e-07
		346.984	0.000268803	0.000400383	0.000409095	0.00109244	5.25978e-08
		347.2	0.000286477	0.000412174	0.000856816	0.00111586	2.311e-07
		347.416	0.000249659	0.000159708	0.000615282	0.00105377	6.91692e-09
		347.632	0.000209534	0.000165326	0.000314309	0.000925722	1.83849e-07
		347.848	0.000315405	0.000664572	0.000920072	0.0013811	3.93272e-07
		348.064	0.000274233	0.000124125	0.000109137	0.00123308	1.41369e-06
		348.28	5.07279e-05	0.00020548	0.0005672	0.00135646	2.14912e-07
		348.496	0.000409513	3.58381e-05	0.000208448	0.00105789	1.43093e-07
		348.712	0.000267956	0.000140529	0.00016116	0.000964512	1.42882e-07
		348.928	0.000526371	0.000306133	8.54858e-05	0.00119451	1.24237e-07
		349.144	4.91889e-05	0.000140529	0.000572237	0.00127683	1.84919e-07
		349.361	0.00017986	9.45566e-05	6.71999e-05	0.00107983	9.45642e-08
		349.577	0.000583962	0.000652201	0.000913351	0.00167042	4.39287e-06
		349.793	0.000303363	0.000352301	0.000267014	0.00126263	1.8368e-07
		350.009	0.000526664	0.000347466	0.000660692	0.00103287	9.59525e-08
		350.225	0.000456148	0.000641486	0.000196505	0.00119673	9.08478e-07
		350.442	0.000520787	0.000605158	0.000290517	0.00129519	3.65817e-08
		350.658	0.000245005	0.000293983	0.000149746	0.00129636	5.24803e-07
		350.874	0.00011993	2.99743e-05	0.000255685	0.00104689	1.83984e-07
		351.09	0.000115512	2.8927e-05	0.000644129	0.000990554	4.21802e-07
		351.306	0.000109626	0.000311653	0.000238029	0.00127795	3.66423e-08
		351.523	0.000469	7.61007e-05	0.000426661	0.00114333	8.05233e-07
		351.739	0.000221614	0.000176302	0.000238194	0.00106675	3.93834e-07
		351.955	0.000410098	5.35719e-05	0.000279421	0.0010294	1.25936e-07
		352.172	7.87825e-05	0.000311869	0.00043255	0.00157783	6.44252e-07
		352.388	0.000763506	0.000124302	0.000196966	0.00107522	2.74751e-07
		352.604	0.000493769	7.14295e-05	0.000114793	0.00108451	9.56446e-07
		352.82	0.000458342	0.000266416	0.000380476	0.00119747	1.17739e-06
		353.037	0.000155736	0.00011174	0.000551693	0.00112252	3.2995e-07
		353.253	0.0010488	0.000124608	0.000492653	0.00108329	1.28492e-06
		353.47	0.000174922	0.0004249	0.000362764	0.000908977	3.05267e-07
		353.686	0.000229032	0.000100347	0.000174573	0.00107569	4.94381e-08
		353.902	9.26494e-05	0.000219023	0.000826779	0.00118832	8.43154e-08
		354.119	0.000335767	1.83289e-05	0.000138998	0.00107206	1.26781e-07
		354.335	0.000128228	0.000290229	9.23109e-06	0.00114281	4.84806e-07
		354.552	0.000509764	0.000250749	0.000341955	0.00108129	5.46862e-07
		354.768	0.00021656	0.000362884	0.000722943	0.00121252	6.38883e-07
		354.984	0.000652648	5.30888e-05	0.000484826	0.00102044	1.2729e-07
		355.201	2.60485e-05	0.000225859	0.000770567	0.00120438	2.16165e-07
		355.417	0.000384741	8.28768e-05	5.68916e-05	0.000955239	1.09759e-07
		355.634	0.00015923	0.000472259	0.00024783	0.00120608	9.6295e-08
		355.85	0.000105405	1.7422e-05	0.000349491	0.00143316	2.78969e-07
		356.067	0.000175681	0.000298703	0.000439191	0.00133117	1.45497e-07
		356.283	7.99919e-05	0.000352565	0.00033155	0.00134034	4.88965e-07
		356.5	1.42058e-05	0.000508167	0.00010431	0.00103434	1.40459e-07
		356.716	0.000527732	9.0938e-05	8.69049e-06	0.00102596	2.02279e-07
		356.933	0.000238645	0.00018134	0.000532613	0.00119626	9.69726e-08
		357.149	0.000347053	0.000162188	0.000634988	0.00102759	5.36982e-07
		357.366	1.43058e-05	0.000282724	0.000743386	0.00132796	4.92406e-07
		357.582	4.63068e-05	1.76922e-05	0.000439928	0.00106259	7.2569e-07
		357.799	0.000312017	0.000127087	0.000804293	0.00182278	6.46133e-07
		358.016	0.000204212	0.000139242	0.000494583	0.00103625	1.89837e-07
		358.232	5.84534e-05	0.000133165	0.000318473	0.00125974	5.42198e-08
		358.449	7.06e-05	0.000163552	0.000294183	0.00103523	7.13022e-09
		358.666	1.45624e-05	0.000422763	0.000940621	0.00137578	6.3957e-07
		358.882	0.00100313	0.000140557	0.000413433	0.00114003	1.31078e-07
		359.099	0.000242925	0.000447302	0.000646376	0.00155342	1.49149e-07
		359.315	0.000218402	0.000258211	4.63245e-05	0.00115232	1.34987e-06
		359.532	0.000219986	0.000228088	0.000546097	0.00116196	3.19253e-07
		359.749	0.00015206	6.85227e-05	0.000206496	0.0011113	1.7623e-06
		359.966	3.85736e-06	0.000376394	0.000391733	0.00118012	1.63228e-07
		360.182	6.40689e-05	4.38051e-05	0.00057697	0.00148357	4.25759e-07
		360.399	0.00042994	0.000549417	0.000490526	0.00122062	1.00831e-07
		360.616	0.000166107	0.000200336	0.000146244	0.00117786	3.70697e-07
		360.832	0.000259689	0.000467681	0.000115053	0.00121265	5.56975e-08
		361.049	0.000871093	0.000180496	9.6338e-05	0.001311	8.72058e-08
		361.266	0.000459331	0.000249171	4.6432e-05	0.00114232	6.82391e-07
		361.483	0.000665212	1.81744e-05	0.000271009	0.00119854	1.95011e-07
		361.699	1.49299e-05	0.000137815	0.000637549	0.0014369	2.58401e-08
		361.916	0.000230199	0.00020183	0.000386157	0.0011416	4.65119e-07
		362.133	1.02116e-05	0.000414562	0.00015362	0.00112653	6.87481e-07
		362.35	0.000450187	5.73054e-06	0.00044272	0.00104412	4.05187e-07
		362.567	2.37166e-06	2.47303e-05	7.86175e-05	0.00112697	5.94064e-07
		362.784	0.000566314	0.000183932	0.000243609	0.00113649	5.16615e-07
		363	0.000269334	9.42845e-05	0.000261844	0.00116646	8.49301e-07
		363.217	0.000610546	4.36996e-05	0.000104609	0.00127989	3.57085e-07
		363.434	7.97719e-05	0.000454702	0.00031239	0.00146669	5.8222e-07
		363.651	0.000396048	0.000309536	0.000692073	0.001158	5.48986e-07
		363.868	0.000212648	0.000108148	0.000217804	0.00113903	1.97678e-07
		364.085	0.000269565	0.000739877	0.000287363	0.00109313	1.3378e-07
		364.302	0.000952575	4.48624e-05	0.000141921	0.00114814	7.42474e-09
		364.519	0.000572931	0.000386473	0.000546446	0.00131492	1.23257e-06
		364.736	0.000111424	0.00066371	0.000666554	0.00151647	1.33734e-07
		364.953	0.000237864	5.75001e-05	0.000438981	0.00129453	3.11816e-07
		365.17	4.82033e-05	0.000163924	0.000470589	0.00118923	2.29547e-07
		365.387	0.000712016	0.000386473	0.000141873	0.000988533	3.40068e-07
		365.604	0.000577641	0.000157159	0.00024234	0.00117012	9.88471e-07
		365.821	8.58957e-05	0.000422129	0.000223428	0.00128525	7.40158e-09
		366.038	0.000401117	0.000611393	0.000299075	0.00149334	1.98501e-07
		366.255	0.000338073	8.77623e-05	2.79324e-06	0.00105939	2.92596e-07
		366.472	0.000130027	0.000327497	0.000374721	0.001312	4.02822e-07
		366.689	0.000185278	9.33212e-05	0.000528074	0.00130003	3.08469e-07
		366.906	0.000435445	3.18489e-05	0.000377987	0.00111469	1.9549e-07
		367.123	0.000429191	0.000263414	0.000134097	0.00120325	4.49791e-07
		367.34	0.000535511	0.000175795	0.000578103	0.00116014	4.18175e-07
		367.557	0.000220755	0.00024239	0.000560398	0.00120821	1.01184e-07
		367.774	9.68213e-05	8.00616e-05	0.000479848	0.00136509	2.11781e-07
		367.991	0.000505803	0.000335405	0.000288473	0.0014191	3.23226e-06
		368.208	5.96411e-05	0.000545136	0.000343533	0.00108975	1.82081e-07
		368.425	0.000183575	0.000104866	9.56876e-05	0.00106213	3.81482e-07
		368.642	8.22808e-05	0.000898221	0.000949999	0.00153671	1.41288e-06
		368.86	0.000465219	0.000676607	0.000236468	0.00103102	7.7881e-07
		369.077	0.000280668	0.000116416	0.000623989	0.00142639	2.86951e-07
		369.294	0.000256062	0.000191382	0.000131899	0.00111425	8.13444e-07
		369.511	0.000119937	0.000678309	0.000228815	0.00122485	1.78012e-07
		369.728	0.000437738	0.000116744	0.000173816	0.00118934	4.52257e-07
		369.946	0.000197864	6.67299e-05	0.000619919	0.00124866	1.03933e-06
		370.163	5.11863e-05	0.000158467	0.000705473	0.00139105	5.44909e-07
		370.38	0.000425515	0.000549877	0.000387701	0.00107825	3.80461e-08
		370.597	0.000666666	0.000463044	9.39064e-05	0.00142888	6.8139e-07
		370.815	0.00032611	0.000425448	0.00058037	0.0010953	2.8367e-07
		371.032	0.000624096	0.000133341	0.000209441	0.00107886	4.50022e-07
		371.249	7.06936e-05	5.54453e-06	0.000264169	0.001296	1.90088e-07
		371.466	0.000393005	0.00026222	0.000191199	0.00110708	6.8139e-07
		371.684	0.000244598	9.14734e-05	0.000323734	0.000950012	1.4228e-07
		371.901	0.000220365	0.000442008	0.000347964	0.001232	4.35689e-07
		372.118	0.000276399	0.000254077	0.000226813	0.00115956	6.8316e-08
		372.336	0.000185527	0.000672376	3.37344e-06	0.00116988	2.50565e-07
		372.553	0.000154978	2.97229e-05	0.000208293	0.00133207	7.10052e-09
		372.77	0.000487618	0.000271811	0.000432049	0.00106871	3.25328e-07
		372.988	2.797e-05	0.00018708	0.000607425	0.0014205	1.81626e-06
		373.205	0.00072349	6.59026e-06	6.31542e-05	0.00103118	2.19597e-07
		373.422	2.797e-05	0.000174976	0.000498571	0.00113768	5.6861e-07
		373.64	0.000179275	0.000259858	0.000305919	0.00124445	2.21117e-07
		373.857	0.000699707	0.000448662	0.00011765	0.00140898	4.33661e-07
		374.075	0.000729964	4.79075e-05	6.92421e-05	0.0011158	4.33661e-07
		374.292	0.000300305	0.000188266	0.000420199	0.00112085	2.0325e-07
		374.51	0.000221898	3.69164e-05	0.000681198	0.00104471	9.89305e-08
		374.727	0.000433953	0.000345046	0.00107498	0.00141318	7.53177e-07
		374.944	0.000506657	6.1168e-05	2.68437e-06	0.00096152	3.13234e-07
		375.162	0.000349131	0.000151034	0.000590325	0.00120329	3.72987e-07
		375.379	0.000149194	0.000575437	0.000317708	0.00120935	4.05105e-07
		375.597	0.000257332	0.000746919	0.000773853	0.00144697	3.13957e-07
		375.814	0.000592845	0.000170694	0.000324514	0.000940726	1.76881e-07
		376.032	4.63022e-05	6.13093e-05	0.000294153	0.00124251	1.33372e-06
		376.249	0.000374228	0.000248613	0.000196999	0.000998039	3.73848e-07
		376.467	0.000386373	5.52324e-05	0.000670626	0.00101894	1.02035e-06
		376.685	0.000503961	4.21828e-05	3.31967e-05	0.0011058	5.59012e-08
		376.902	9.90947e-06	0.000426712	0.000643082	0.00110565	5.44529e-08
		377.12	0.000357576	8.59935e-05	0.000252755	0.00114973	4.51358e-07
		377.337	0.000124277	0.000506059	0.000295447	0.00134106	3.93199e-07
		377.555	6.36088e-05	0.00010375	0.00038892	0.0012425	1.91633e-07
		377.772	0.000291976	6.69398e-05	0.000487003	0.00108283	6.91356e-08
		377.99	0.000328761	0.000387052	0.000155972	0.00131425	5.94095e-07
		378.208	0.000580122	0.000122155	0.000609608	0.00131571	5.47329e-08
		378.425	0.000132576	0.000557741	0.000358269	0.00126089	9.00106e-07
		378.643	0.000238354	0.000148757	0.000348281	0.00117641	3.94299e-07
		378.861	0.00062713	0.000259912	0.000305088	0.000990145	1.31942e-07
		379.078	0.000170473	0.000468775	0.000601271	0.00140474	2.42061e-07
		379.296	0.000318578	0.000616983	0.000416156	0.0011028	5.81401e-07
		379.514	7.70062e-05	0.000180025	0.000600068	0.00111136	1.69375e-06
		379.731	0.00010967	0.000416646	0.000282746	0.00157048	5.67705e-07
		379.949	0.000259012	0.00022984	0.000170751	0.00113278	9.89191e-07
		380.167	0.000462804	0.000242294	0.0006374	0.00112381	1.00191e-07
		380.385	0.000557694	0.000299443	0.000103017	0.001042	1.46142e-07
		380.602	0.000223651	0.000107358	0.000329207	0.00110086	1.04867e-06
		380.82	6.67014e-05	0.000608827	0.00029782	0.00127417	1.5116e-07
		381.038	0.000725889	0.000264416	7.88248e-05	0.00128472	5.60471e-08
		381.256	0.000435537	0.00032724	0.000435923	0.0015422	1.52733e-07
		381.474	0.000700777	0.000181629	5.37152e-05	0.00114606	1.37881e-06
		381.691	0.000225704	6.91764e-05	0.000718667	0.00118238	5.65617e-08
		381.909	0.000688204	9.56638e-05	9.14211e-06	0.00124427	1.02535e-06
		382.127	0.000213033	0.000107216	1.61981e-05	0.00135816	5.95651e-07
		382.345	0.000314403	0.000285864	0.000325894	0.00114282	7.57035e-07
		382.563	0.000266127	0.000120992	0.000795555	0.00106423	5.22728e-07
		382.781	0.000259734	0.000120992	0.000105119	0.00108639	1.53941e-07
		382.998	0.000206992	0.000645622	0.000763591	0.00159512	4.90448e-07
		383.216	0.000298095	0.000396103	0.000399921	0.0012082	8.09425e-07
		383.434	4.07607e-05	0.000140186	4.11903e-05	0.000969178	1.69001e-07
		383.652	0.000294074	9.61761e-05	0.000189758	0.0013269	7.04997e-07
		383.87	0.000210282	0.000123123	0.000370216	0.00134458	1.70375e-07
		384.088	0.00050033	1.23265e-05	3.58917e-06	0.00117121	3.4671e-07
		384.306	0.000100709	0.000386425	0.000408885	0.00109235	1.70375e-07
		384.524	0.00063386	5.91968e-06	0.000385919	0.00122982	2.51722e-08
		384.742	0.000484525	0.000324289	0.000165183	0.00141618	5.79652e-08
		384.96	0.000568931	0.000486722	0.00015869	0.000938838	4.80471e-07
		385.178	0.000529974	0.000168353	0.000184659	0.00116291	5.96404e-07
		385.396	0.000484525	7.08929e-05	0.000146445	0.00128653	5.79652e-08
		385.614	0.000206502	0.000103968	0.000126947	0.00112873	1.05138e-07
		385.832	0.000402395	0.000384942	0.000453406	0.0012124	1.72603e-07
		386.05	0.000330567	0.000275021	0.000348939	0.00141475	3.36034e-07
		386.268	0.000219561	0.000299997	0.000296706	0.00106879	2.19312e-07
		386.486	0.000297918	0.000803137	0.000623165	0.00128547	3.51243e-07
		386.704	8.93809e-05	0.000112185	8.23687e-05	0.00110456	3.89794e-07
		386.922	0.000266507	0.000281702	7.50626e-05	0.00104822	2.54335e-08
		387.14	1.55828e-05	0.0001701	0.0004752	0.00122255	1.73408e-07
		387.358	3.68991e-05	0.00019636	0.000717907	0.00109614	1.05628e-07
		387.576	0.000946163	0.000112655	0.00051013	0.00123279	1.15144e-06
		387.794	7.49379e-05	0.000282883	0.000470607	0.00152913	2.4071e-07
		388.013	0.000946163	0.000600487	0.000141249	0.00151793	3.54362e-07
		388.231	0.000234686	3.35477e-05	0.000141249	0.00123467	4.38822e-07
		388.449	0.000820996	9.82987e-05	0.000299341	0.00119435	2.91665e-07
		388.667	0.000123085	8.53851e-05	0.000406024	0.00114177	3.69298e-07
		388.885	0.000579088	3.36545e-05	0.000115266	0.00119758	2.06573e-07
		389.103	0.000208999	0.000118452	0.000379592	0.00109493	2.54065e-07
		389.322	0.000347782	3.90919e-05	0.000511754	0.00128193	2.59229e-07
		389.54	0.000108506	0.00049672	0.000585989	0.00135085	3.5643e-07
		389.758	0.000461347	5.24568e-05	0.000738377	0.00118769	3.0753e-07
		389.976	0.00042159	0.000178442	0.000274585	0.00142362	1.55623e-07
		390.195	0.000342075	0.000145288	0.0004336	0.00148698	4.12499e-08
		390.413	1.57395e-05	0.000297796	0.000552861	0.0010107	4.07923e-07
		390.631	0.000256394	0.00044447	0.000540578	0.00151598	1.96161e-06
		390.849	0.000508642	0.000424542	0.000235253	0.00111121	3.60914e-07
		391.068	0.000395794	1.26948e-05	0.000216096	0.00140818	1.22381e-07
		391.286	0.000448899	0.000153373	0.000580403	0.00112691	1.75466e-07
		391.504	0.000488685	0.000590558	0.000421066	0.00139149	1.41915e-07
		391.723	0.000170084	0.000272917	0.000354697	0.00138996	6.24034e-07
		391.941	0.000594885	0.000550705	0.000460888	0.0013994	2.22931e-07
		392.159	6.38838e-05	0.000776537	0.000421066	0.00127949	4.43807e-07
		392.378	0.000488685	0.000384652	0.000268417	0.00134476	4.10255e-07
		392.596	0.000262881	8.68957e-05	0.000699476	0.00111242	5.9228e-08
		392.814	0.000607864	0.000152104	1.69617e-05	0.0012796	5.53126e-08
		393.033	6.88329e-05	0.000616826	4.93752e-05	0.00152994	1.8262e-06
		393.251	0.000534887	5.25208e-05	0.000102445	0.00107722	1.08329e-07
		393.469	0.000541521	0.000304798	0.000427495	0.00100743	1.4273e-06
		393.688	0.000395278	0.000345559	0.000129639	0.0015739	1.75237e-07
		393.906	1.74e-05	6.04423e-06	0.00072548	0.00121765	6.0759e-08
		394.125	0.000269318	0.000285853	7.58544e-05	0.00116816	1.44096e-06
		394.343	0.000501349	6.0296e-05	0.000407296	0.00132577	3.60443e-07
		394.562	0.000394507	0.000331643	0.000181561	0.00100473	1.2859e-06
		394.78	0.000341575	3.91379e-05	0.000366806	0.00121897	3.22485e-07
		394.999	0.000870894	0.000748771	0.000387407	0.00141249	7.46131e-08
		395.217	0.000315109	0.000589865	0.000168329	0.00107374	3.73912e-07
		395.436	0.000334958	8.66627e-05	0.000333727	0.00139984	8.90957e-07
		395.654	0.000473192	0.000640692	0.000491767	0.00120542	2.06505e-07
		395.873	0.000691208	0.000185699	4.33145e-05	0.00107272	1.94123e-07
		396.091	0.000341061	0.000409302	0.000240741	0.00109417	2.06505e-07
		396.31	0.000222143	0.000138246	0.00040589	0.00101998	3.41558e-07
		396.528	0.000142773	0.000152547	7.55445e-05	0.00100147	5.89429e-08
		396.747	0.00072378	0.000178974	0.000419587	0.00119201	4.39794e-07
		396.965	0.000187344	0.000263689	2.27305e-05	0.00123132	8.89051e-07
		397.184	0.000538914	0.000192188	0.000241339	0.00119947	6.55406e-07
		397.403	0.000321037	0.000284685	0.000141562	0.00117592	1.06307e-07
		397.621	0.000301837	0.000377943	0.000293994	0.00113817	4.11843e-08
		397.84	3.72109e-05	0.000469449	0.00102165	0.001218	3.08594e-07
		398.059	0.0003283	7.20882e-06	0.000459371	0.00104124	1.51945e-06
		398.277	0.000505274	3.25127e-05	0.000690898	0.00125606	9.9121e-07
		398.496	1.73639e-05	7.34113e-05	0.000532136	0.00106205	7.46037e-08
		398.715	0.000254607	0.000570386	0.00113073	0.00129735	1.85858e-06
		398.933	0.000116934	0.000166572	0.000123108	0.00117242	5.7594e-07
		399.152	0.000674245	6.58023e-05	0.000553567	0.000998724	5.92314e-08
		399.371	0.000315973	0.000252882	0.000420885	0.000982067	4.90967e-07
		399.589	0.000184162	7.39762e-05	0.000342918	0.00146086	3.28809e-07
		399.808	0.000295831	0.000232898	0.000929523	0.00153731	5.95163e-08
		400.027	0.000150829	0.000332966	0.00108284	0.00121946	9.65122e-07
		400.246	0.000424158	0.000152844	0.000662884	0.00108999	2.80594e-06
		400.464	0.000357492	0.000312953	0.00038958	0.00118365	2.27839e-07
		400.683	0.000654878	0.000436927	0.000325696	0.00148695	1.32405e-06
		400.902	0.000366429	0.000623691	0.000667016	0.00125176	2.25302e-07
		401.121	0.000205434	0.000416789	8.42256e-05	0.00127317	1.43425e-07
		401.339	0.000306056	0.00023435	0.000552988	0.00122665	5.98873e-08
		401.558	0.000186836	0.000209208	0.000178828	0.00126171	6.03804e-08
		401.777	0.000200362	0.000100919	0.000523728	0.00128911	3.15483e-07
		401.996	0.000782011	0.000196875	5.70986e-05	0.00118219	1.47007e-06
		402.215	0.000673798	0.000276888	0.000733374	0.00144508	4.16367e-07
		402.434	0.0003965	0.000981969	9.84447e-05	0.00134063	7.87895e-07
		402.652	0.000188304	7.564e-05	0.000677793	0.0013617	4.90233e-07
		402.871	0.000249652	0.000292707	3.70996e-05	0.001089	1.45742e-07
		403.09	0.000420065	0.000183567	0.000459685	0.00113122	8.00278e-09
		403.309	0.000420065	0.000252992	0.000473317	0.00133334	6.28086e-07
		403.528	0.000533388	0.000130035	0.00014733	0.00122214	1.21728e-06
		403.747	0.000629587	8.87785e-05	0.000113758	0.0013472	6.82113e-07
		403.966	0.000210434	0.00046009	0.000765698	0.00124028	1.09699e-06
		404.185	4.38073e-05	3.37694e-05	0.000298487	0.00115351	2.16352e-07
		404.404	0.00054026	0.000255028	6.48812e-05	0.00106869	1.46915e-07
		404.623	0.000281	0.000352396	7.91447e-05	0.00118811	7.80016e-08
		404.842	0.000204914	9.05986e-05	0.000584039	0.00130115	5.26247e-07
		405.061	0.000135744	0.000200116	0.000577123	0.0010936	6.1752e-08
		405.28	0.000127102	0.000241647	0.000189806	0.0015087	1.4632e-07
		405.499	0.000613016	0.000409001	0.000211343	0.00148939	6.50309e-07
		405.718	0.00031006	0.00011063	0.000565829	0.00129183	8.15734e-09
		405.937	0.000442075	0.000117583	0.000357403	0.00123995	4.27744e-07
		406.156	0.000191941	0.000124536	0.000246242	0.00126989	1.13454e-07
		406.375	0.000594934	0.000591622	0.000379036	0.00144963	4.12845e-07
		406.594	0.000164502	0.000159644	0.000734151	0.00145001	3.58337e-07
		406.813	1.8276e-05	0.000459268	0.00045565	0.0010888	6.21642e-08
		407.032	0.000415176	9.69324e-05	0.000650601	0.00118618	1.58377e-06
		407.251	0.00053355	0.000257196	0.000218924	0.00121922	2.19242e-07
		407.47	2.52391e-05	8.99644e-05	0.000149298	0.00120903	5.69303e-07
		407.689	1.12977e-05	7.71645e-05	0.000211679	0.00117585	5.53569e-07
		407.909	0.0003729	0.000409945	0.00104607	0.00154326	3.88585e-07
		408.128	9.47444e-05	0.000285926	0.000475903	0.00115288	5.79773e-08
		408.347	0.0003729	0.000188504	0.000566295	0.00132657	2.0433e-07
		408.566	5.81277e-05	0.000631391	2.38941e-05	0.00115179	3.23739e-07
		408.785	0.00011365	0.000193847	6.55324e-05	0.00135627	2.02153e-07
		409.004	0.000517921	0.000409146	0.000384759	0.00117014	6.18804e-07
		409.224	0.000344412	0.000423037	0.000218206	0.00151379	1.63e-07
		409.443	1.64857e-05	0.000666117	3.77736e-05	0.00126038	4.7852e-07
		409.662	0.000661068	0.000172334	0.000203526	0.00103967	8.44366e-07
		409.881	0.000571197	0.000159728	0.000728878	0.00124625	5.3031e-07
		410.101	0.000154684	0.000476723	0.000846391	0.00177402	1.10366e-06
		410.32	1.81447e-05	0.000601246	0.000224264	0.00129806	2.36267e-07
		410.539	0.000149117	0.000240903	0.000727038	0.00118593	8.58822e-07
		410.758	0.000126711	0.000289207	0.000837359	0.00128164	7.54239e-07
		410.978	0.000106024	0.000261605	0.000389179	0.00156475	1.1103e-07
		411.197	8.53366e-05	0.000268505	0.000396075	0.00148669	5.10285e-07
		411.416	0.000374956	0.000875747	0.00087873	0.00157302	2.85208e-07
		411.636	9.38244e-05	0.000157884	0.000794912	0.00137289	1.47236e-07
		411.855	6.6279e-05	0.000488658	0.000395538	0.0014666	2.7012e-07
		412.074	0.000906416	0.000593251	0.000106337	0.00145808	5.84158e-06
		412.294	0.000148915	0.000200456	0.000265493	0.00110551	5.09594e-07
		412.513	0.000693407	0.000400569	0.000348357	0.00123898	6.15201e-08
		412.732	0.000624497	7.50886e-06	7.88475e-05	0.00119588	1.82152e-07
		412.952	0.000707189	0.000538485	3.06147e-05	0.0016271	2.15397e-07
		413.171	3.70416e-05	0.000447614	0.000630079	0.00157025	1.1651e-06
		413.391	0.000410875	0.000792404	0.000492271	0.00141767	4.28985e-08
		413.61	0.000140821	0.000310611	0.00075633	0.00147493	1.12853e-07
		413.829	0.000764564	0.000213785	0.000300223	0.00107147	5.46365e-07
		414.049	4.40621e-05	4.90278e-05	0.000300223	0.00127072	4.06683e-07
		414.268	0.00079221	1.44471e-05	0.000645758	0.00124471	8.11411e-09
		414.488	0.000280771	0.000123875	0.000438437	0.00200612	1.11282e-07
		414.707	0.000442338	6.19956e-05	0.000190775	0.00101518	6.20672e-08
		414.927	0.000664811	0.000305495	2.39353e-05	0.00147142	2.69535e-08
		415.146	0.000616145	0.000125847	0.000281938	0.00130561	6.20672e-08
		415.366	0.000296339	0.000479423	0.000329809	0.00148686	6.19871e-07
		415.585	0.00107805	0.000155115	4.60084e-05	0.00170165	5.19292e-07
		415.805	0.000355255	0.000231111	0.000122395	0.00123807	6.46599e-07
		416.024	0.000306133	8.48918e-05	0.00061357	0.00147445	6.26486e-08
		416.244	0.000535958	0.000540092	0.00096441	0.00175676	2.7526e-07
		416.463	0.000432447	0.000196	0.000459201	0.00114644	3.92136e-07
		416.683	0.000208732	0.000546884	0.000997853	0.00165912	6.34365e-08
		416.903	0.000985022	0.000356162	0.00040103	0.00139545	3.67362e-07
		417.122	0.0003313	9.89163e-05	0.000791807	0.00122117	3.31451e-07
		417.342	0.000587104	0.000120248	0.000146057	0.00146664	6.16828e-07
		417.561	0.000488547	0.000194551	0.000169347	0.001261	6.27133e-07
		417.781	0.000647484	0.000216239	0.000660561	0.00121699	2.83379e-07
		418.001	0.000335034	0.00032468	0.000588324	0.00141313	4.49738e-08
		418.22	0.000149001	0.000194551	0.000198242	0.00119869	3.56322e-07
		418.44	0.000199571	0.000302992	0.000877273	0.00137164	1.57213e-06
		418.66	0.000277017	6.71271e-06	0.000135777	0.0013121	5.6479e-07
		418.879	0.000461082	5.09191e-05	0.000570133	0.00165954	4.55074e-07
		419.099	0.000630423	0.000369042	0.000511238	0.00111081	2.47285e-07
		419.319	0.000284379	0.000457455	0.000195511	0.00150679	8.64394e-09
		419.538	1.22258e-05	0.000345726	0.000191445	0.00131987	8.48593e-08
		419.758	7.24267e-05	0.000699651	0.0004548	0.0018754	2.95175e-07
		419.978	0.000501358	0.000354595	0.000206494	0.00116353	8.48593e-08
		420.198	0.000153327	0.00021018	0.00115457	0.00134121	7.85045e-07
		420.417	0.000772262	0.000104755	0.000192301	0.00160646	3.89047e-07
		420.637	0.00050431	2.37539e-05	0.000226243	0.00140342	2.23836e-07
		420.857	0.000565788	0.00056206	9.6488e-05	0.00149125	5.84659e-07
		421.077	2.01699e-05	0.000130048	0.000764127	0.00134304	1.64306e-07
		421.296	0.000350614	0.000185246	0.000349188	0.00148097	6.11749e-07
		421.516	0.000553357	0.000846089	1.13059e-05	0.00167568	3.07337e-07
		421.736	0.000890269	8.69438e-05	0.000356023	0.0013092	2.07109e-07
		421.956	1.0776e-05	0.000369206	0.000528381	0.00125756	1.90618e-07
		422.176	0.000263455	0.000126147	0.000120988	0.00182652	3.07337e-07
		422.396	0.000285007	0.00101074	0.000606726	0.00170502	4.8235e-07
		422.616	0.000140025	4.04586e-05	0.000297453	0.0016116	7.87068e-07
		422.835	0.000433985	0.000547868	5.9129e-05	0.00140991	2.50151e-07
		423.055	9.23562e-05	0.000428612	7.50172e-05	0.00140847	1.25096e-06
		423.275	0.000187694	0.000237804	0.00102831	0.00151626	8.90188e-07
		423.495	0.000465764	0.000102648	0.000400727	0.00114858	7.08367e-07
		423.715	0.000461877	7.94951e-05	0.000380235	0.00127132	5.93133e-07
		423.935	0.000149282	0.000233317	0.000332147	0.00143791	1.12037e-07
		424.155	3.50695e-05	0.000448453	0.000925223	0.00162892	7.15569e-08
		424.375	0.00135959	0.000209254	0.000196812	0.00231854	9.78977e-07
		424.595	0.000420484	0.000409012	0.000501265	0.00192289	7.1673e-08
		424.815	0.000221778	0.000900504	0.000605623	0.00128148	9.75819e-07
		425.035	0.000719531	0.000121222	0.000316631	0.00154121	2.69641e-07
		425.255	0.00091221	0.000402406	0.000172136	0.00146355	4.55637e-07
		425.475	5.1183e-05	0.000306	0.000348742	0.00135488	4.31849e-07
		425.695	0.000573122	0.000104807	0.000323586	0.0013159	2.50115e-07
		425.915	4.50071e-05	0.000128828	0.000555615	0.00137329	1.9467e-07
		426.135	0.000621133	0.000329011	0.000219573	0.0017353	1.1563e-06
		426.355	0.000261054	0.000247514	0.00125971	0.00169029	7.13439e-07
		426.575	0.000394515	0.000923543	0.000289695	0.00143185	1.55308e-06
		426.795	0.000100366	0.000309557	0.000973331	0.00211036	4.44247e-07
		427.015	0.000362715	0.000118625	4.42693e-06	0.00142339	1.69977e-07
		427.235	9.83836e-05	5.63956e-05	0.000488427	0.00131669	1.11124e-07
		427.455	0.000633014	0.000899677	0.000362143	0.00177375	1.86713e-07
		427.675	0.000468834	0.00131886	0.000643025	0.00185141	1.02692e-06
		427.896	0.000194439	0.000425983	0.000761456	0.00129542	1.67032e-07
		428.116	0.00045501	0.000181034	0.000185092	0.00154656	3.09727e-07
		428.336	0.000676101	0.000300962	0.000754459	0.0014855	5.84315e-07
		428.556	0.000505531	7.78844e-05	0.0002626	0.00158215	7.0107e-08
		428.776	0.000342579	0.000244306	0.000348974	0.00153045	8.57267e-07
		428.996	0.000295461	7.00261e-05	0.000403939	0.00132203	8.58932e-07
		429.217	0.000389696	0.00055078	0.000545278	0.00140799	7.38297e-07
		429.437	0.00042896	0.000227192	0.000144818	0.00155713	6.81689e-07
		429.657	0.000466979	4.63276e-05	0.000716115	0.00138007	5.3853e-07
		429.877	0.000929065	0.000384729	0.000449852	0.00155842	1.99739e-06
		430.097	0.000529635	0.000165282	9.83364e-05	0.00160997	2.15588e-06
		430.318	0.000284891	0.000696832	0.000293227	0.00155547	6.99205e-08
		430.538	0.00092381	0.000117191	0.000184103	0.00139875	1.09781e-07
		430.758	7.5591e-05	0.000180066	0.000733825	0.00138628	7.21426e-07
		430.979	0.000201253	7.9292e-05	8.98646e-05	0.00126869	8.03102e-07
		431.199	0.000107007	0.00012505	7.41583e-05	0.00133155	1.26458e-07
		431.419	0.000444723	0.000299353	0.000121277	0.00128361	2.63784e-07
		431.639	0.00054336	7.20145e-05	0.000502288	0.00129449	4.92908e-08
		431.86	0.000709635	0.000420642	0.000115249	0.0013173	9.29579e-09
		432.08	0.000337496	0.000229073	0.000628962	0.00139039	5.29415e-07
		432.3	0.000202892	1.51423e-05	0.000454785	0.00158564	5.85924e-07
		432.521	0.000559853	0.000739571	0.00110508	0.0016935	1.12397e-07
		432.741	0.000608099	0.000538406	0.000293013	0.00149756	7.16941e-07
		432.962	0.000445274	0.000659105	0.00124981	0.00161391	8.38866e-07
		433.182	0.000437233	7.33122e-06	0.000622665	0.00128838	3.11744e-08
		433.402	0.000125638	0.000313102	0.00075131	0.00162319	1.71923e-07
		433.623	0.000317697	0.000172118	0.0010975	0.00149389	1.00462e-06
		433.843	0.000523328	0.000353198	0.00103171	0.00182109	1.23011e-06
		434.064	0.000233394	0.000914365	0.000118787	0.00139108	3.83674e-07
		434.284	0.000134691	0.000435508	0.000209256	0.00138558	8.58083e-07
		434.504	0.000495942	0.000177023	8.83367e-05	0.00135647	9.93183e-09
		434.725	0.000428265	0.000447918	0.000807339	0.001665	4.55052e-07
		434.945	0.000275992	4.15748e-05	0.000123135	0.00134345	4.97789e-07
		435.166	8.98806e-05	0.00124367	0.00107802	0.00215199	1.7534e-06
		435.386	0.000792029	0.000229321	0.000790422	0.00148395	9.00013e-07
		435.607	0.000256506	0.000593412	0.000117375	0.0016547	1.08752e-06
		435.827	0.000607964	0.000184276	0.000326924	0.00149644	1.84715e-07
		436.048	0.000503179	0.000533799	0.000711098	0.00148881	5.39713e-07
		436.269	0.000494447	7.06814e-05	0.000501549	0.00182853	7.79557e-08
		436.489	0.000116794	9.51492e-06	0.000780948	0.00185182	2.10247e-07
		436.71	0.000840874	9.80641e-05	6.68429e-05	0.00152778	3.52295e-07
		436.93	0.000174016	0.000583392	0.000650577	0.00211844	2.18167e-06
		437.151	0.000158293	0.000493517	4.88819e-05	0.00197923	6.64622e-07
		437.371	0.000212181	0.000502504	0.000372181	0.00163557	4.16834e-07
		437.592	0.000995642	0.000844662	1.32261e-05	0.00198356	1.03362e-07
		437.813	5.72558e-06	0.000283524	0.000517304	0.00169686	2.66977e-07
		438.033	8.82186e-05	2.83322e-05	0.00105804	0.00176408	5.70602e-08
		438.254	0.00046402	0.000375246	0.000737266	0.00161909	7.49396e-07
		438.475	0.000684001	0.000230121	8.75895e-05	0.00172362	1.47583e-07
		438.695	0.000982823	0.000192884	0.000234503	0.00170186	7.07085e-07
		438.916	0.000973605	0.000637275	0.000521271	0.00186244	4.95824e-07
		439.137	0.000208545	0.000425123	0.000345104	0.00123449	1.48416e-07
		439.357	0.000798471	0.000222196	0.000180251	0.00162806	2.8812e-07
		439.578	0.000561145	8.28195e-05	0.0001224	0.00155119	3.50063e-07
		439.799	0.000934484	1.74142e-05	0.000777961	0.00154911	8.3903e-07
		440.019	2.16295e-05	1.74142e-05	0.000623176	0.00161543	1.02685e-07
		440.24	0.00083432	0.000217882	0.000677806	0.00149653	5.62819e-07
		440.461	0.000898061	2.65264e-05	0.00014061	0.00138745	8.11882e-07
		440.682	0.000138341	4.50886e-05	0.000464291	0.00154023	7.90451e-08
		440.902	0.000811248	0.000824784	0.000483005	0.00189973	1.52809e-06
		441.123	0.000651875	1.69326e-05	0.000101308	0.00182145	1.23761e-07
		441.344	0.000111779	0.000849789	0.00103975	0.00146649	4.57752e-07
		441.565	0.000669625	1.62876e-05	8.99021e-05	0.00153532	1.04023e-06
		441.786	0.000439673	0.000365716	0.000676534	0.00172348	5.3019e-08
		442.006	0.000320439	0.00029905	0.000114481	0.00154124	2.66213e-07
		442.227	0.000167138	0.000416851	0.000591375	0.00169147	8.88494e-07
		442.448	0.00044819	0.000706621	0.000983109	0.00154236	2.48069e-07
		442.669	0.000108976	8.87806e-06	0.000459832	0.00140763	5.44774e-07
		442.89	0.000665042	6.59505e-05	6.06376e-05	0.00185859	3.78138e-07
		443.111	0.000420615	0.000351313	0.000940494	0.0016263	9.56547e-09
		443.332	0.000216926	0.000464008	0.00135598	0.00187288	8.4998e-07
		443.552	0.000246536	0.00045177	0.000782952	0.0016482	4.79919e-07
		443.773	0.000480406	0.000319151	0.000775157	0.00164957	1.89657e-07
		443.994	5.94395e-05	0.000849625	0.000681617	0.00151613	9.15236e-09
		444.215	0.000394654	0.000615592	0.000985621	0.00191867	7.14477e-08
		444.436	0.000277719	0.000475173	0.000689412	0.00163448	5.93098e-07
		444.657	0.000109646	5.31849e-05	0.000423136	0.00163748	6.50829e-07
		444.878	0.000372054	0.000682066	0.000805467	0.00190339	6.69333e-08
		445.099	0.000499509	0.000276928	0.000228222	0.00162221	1.79828e-06
		445.32	0.00072443	0.000186897	0.000400646	0.0014623	5.39199e-07
		445.541	0.000408817	0.000826622	0.000626803	0.00151195	1.95946e-06
		445.762	1.72253e-05	1.38683e-05	0.00046728	0.00147079	6.64621e-08
		445.983	0.000171319	0.000427502	0.000286004	0.00122885	6.47402e-08
		446.204	0.00030185	0.000129976	0.000235247	0.00139671	4.4643e-07
		446.425	0.00030185	4.41856e-05	0.000242498	0.00167147	4.4643e-07
		446.646	0.000497135	0.000882991	0.00116859	0.00219611	5.08036e-07
		446.867	9.71546e-06	0.000324543	0.000716535	0.00162647	7.36946e-07
		447.088	0.000279911	0.000487129	0.000723598	0.00130405	3.65211e-07
		447.309	0.000143933	0.000374026	0.000596457	0.00159996	4.34878e-07
		447.531	0.000357546	0.000796412	0.00109033	0.00170665	5.31287e-07
		447.752	9.43628e-05	9.76457e-05	0.00045321	0.00150141	4.26372e-07
		447.973	0.000537619	0.00026275	0.000924127	0.00130455	6.18313e-08
		448.194	2.5104e-05	0.000941956	0.000834099	0.00145351	5.12518e-07
		448.415	0.000113414	5.48293e-05	0.000536313	0.00175491	1.11516e-07
		448.636	0.000427695	7.57842e-05	0.000125946	0.00126934	2.13474e-07
		448.857	3.84137e-05	0.000349154	0.000501535	0.0012575	3.53084e-07
		449.078	0.000400377	6.07592e-07	0.000132775	0.00125871	8.01803e-09
		449.3	9.81765e-05	0.000361607	0.000392272	0.00159398	2.29379e-07
		449.521	0.000484734	5.47812e-05	0.000253381	0.00123483	9.93619e-07
		449.742	0.000232642	0.000304155	0.000781213	0.00160945	1.43162e-07
		449.963	0.000220794	0.000331245	0.000361654	0.00158444	2.13088e-07
		450.184	0.000408602	0.000385424	0.0011534	0.00145781	2.1689e-06
		450.406	0.00114797	0.000332449	5.11382e-05	0.00163243	3.78181e-07
		450.627	0.000374641	0.00083514	0.000683174	0.00123931	5.50662e-07
		450.848	4.2072e-06	0.0008284	0.000649502	0.00144446	2.73251e-06
		451.069	0.000123761	0.000147677	0.000191552	0.00131958	7.59512e-08
		451.291	0.000468934	0.000398249	0.000528279	0.0013269	4.19283e-08
		451.512	0.000118659	0.000383422	0.000406899	0.00141656	1.97826e-07
		451.733	0.000313903	0.000309313	5.76045e-05	0.00121342	9.41071e-08
		451.955	0.000435089	0.000195978	0.000851208	0.00110004	6.01053e-08
		452.176	0.00030717	8.69849e-05	0.000171281	0.00104191	7.54355e-07
		452.397	3.61897e-05	0.000330723	0.000460755	0.00121807	7.16271e-07
		452.619	1.60558e-05	5.35112e-05	0.00036121	0.00111948	6.03449e-08
		452.84	0.000531454	7.38034e-05	0.000158447	0.001067	1.78672e-07
		453.061	2.45005e-05	8.73315e-05	0.000374727	0.00109692	7.62243e-08
		453.283	0.000103928	0.0006014	0.00036121	0.000994073	1.42986e-07
		453.504	0.000638411	0.000546491	0.000406072	0.00135455	2.64361e-08
		453.726	0.000126998	1.9864e-05	0.000200749	0.00104065	7.68947e-08
		453.947	0.000345201	0.000184843	0.000146204	0.00110948	1.64182e-07
		454.168	0.000358839	0.000143901	0.000132567	0.00124247	1.65891e-07
		454.39	0.000242919	0.00031449	7.19792e-05	0.00113731	4.19782e-07
		454.611	0.000232585	4.90686e-05	0.000245141	0.00101065	2.71325e-07
		454.833	0.000619942	0.000137822	7.91458e-05	0.00111756	3.57613e-07
		455.054	0.000204916	0.000435463	0.000577131	0.00121815	2.16212e-07
		455.276	0.000184165	0.000492069	0.000217475	0.00130484	1.68282e-07
		455.497	0.000536937	0.00020135	0.000369637	0.00114907	1.11374e-07
		455.719	0.000315093	0.000262065	0.000441672	0.00148847	1.37664e-06
		455.94	6.79595e-05	0.000119492	0.000419688	0.00124422	4.55187e-07
		456.162	0.000894093	0.00101105	0.000229862	0.00149258	3.94569e-07
		456.383	0.00036452	0.000262065	0.000116897	0.00168395	5.72864e-07
		456.605	0.00152333	0.000996907	0.000687077	0.00178357	2.4388e-06
		456.826	2.72756e-06	7.91848e-06	0.000228474	0.00121083	2.11666e-07
		457.048	6.99418e-05	0.000633308	0.000206676	0.00138716	4.06078e-07
		457.269	0.000869305	0.000386061	0.000483621	0.00141383	1.87279e-06
		457.491	0.000694898	0.000575132	4.76443e-05	0.00143854	5.41962e-06
		457.713	0.000710521	0.000278688	0.000566439	0.0012286	9.76557e-07
		457.934	0.000425185	5.32663e-05	0.000341194	0.00130373	9.35185e-07
		458.156	0.000342588	0.000316258	0.000184377	0.00128432	2.36423e-07
		458.377	0.000958313	0.000541679	7.92629e-05	0.00145142	4.6226e-07
		458.599	4.3751e-05	0.00060783	0.000182334	0.00131811	1.66309e-07
		458.821	0.000152649	2.40435e-05	0.000245441	0.00128373	3.05111e-07
		459.042	0.000222655	0.000421018	0.000415666	0.00172396	1.08726e-07
		459.264	0.000681582	7.85302e-05	2.76646e-05	0.00163781	9.13209e-09
		459.486	0.00105495	0.000646749	0.000393218	0.00159448	1.7692e-06
		459.707	0.000831615	2.48064e-05	0.000477917	0.00153792	2.12134e-07
		459.929	0.000847666	0.000627118	1.15802e-05	0.00145962	4.94052e-07
		460.151	6.11899e-05	4.08681e-05	0.000228243	0.00153053	1.29218e-07
		460.372	0.00153784	0.000892136	0.000388733	0.0015674	2.50851e-07
		460.594	0.000733984	0.000336732	0.000643286	0.00152572	7.31127e-08
		460.816	0.00011158	0.000295756	0.000569587	0.00150932	4.03925e-07
		461.038	0.000709416	0.000353123	0.000242035	0.00164594	5.4758e-07
		461.259	0.000766742	0.000664541	2.09379e-05	0.00174957	1.39008e-06
		461.481	0.000471919	0.000861226	0.000233847	0.00174482	7.52257e-07
		461.703	0.00109964	0.000832472	0.00043247	0.00199552	7.34681e-08
		461.925	0.000227333	0.000254554	0.000144469	0.00178067	2.0571e-06
		462.147	0.000926828	8.16184e-05	0.000284355	0.00128407	1.93274e-07
		462.368	0.000128581	0.000288959	2.83319e-05	0.0015455	5.25815e-07
		462.59	0.000590148	8.85456e-06	0.000190481	0.00153215	1.01205e-06
		462.812	0.000858306	0.000244672	0.000313285	0.0017896	7.25454e-08
		463.034	0.000630778	0.000626858	0.000435164	0.00177001	1.84825e-06
		463.256	0.000297612	0.000220277	0.000540792	0.00172456	4.37106e-07
		463.478	0.00130524	0.000756964	0.000118279	0.00158968	1.58428e-06
		463.7	0.000606136	4.02835e-05	0.000431531	0.00157665	5.85377e-07
		463.921	0.000685241	0.000507324	4.30535e-05	0.00168004	7.06212e-08
		464.143	7.61355e-05	0.000214434	0.000597635	0.00161028	1.39237e-08
		464.365	0.000218524	0.000166938	0.000130061	0.00160499	3.67134e-07
		464.587	0.000439357	0.000344017	0.000141474	0.00139944	1.10178e-06
		464.809	0.00040886	5.27299e-05	4.91208e-05	0.00145598	1.63017e-07
		465.031	0.000561349	0.000221941	0.000202464	0.00128947	1.40566e-07
		465.253	0.00083583	0.000374536	0.000575161	0.00142682	5.46379e-07
		465.475	0.000454606	0.000649207	0.000453181	0.00117757	8.95134e-09
		465.697	0.000510708	0.00082276	4.08457e-06	0.00135308	4.72862e-07
		465.919	0.000657411	0.000631913	0.000142605	0.00146191	8.95909e-07
		466.141	0.000694087	0.0008301	0.000238788	0.00142708	1.93892e-07
		466.363	0.0013029	0.000338304	0.000136105	0.00154943	8.34156e-06
		466.585	0.000816933	0.000990468	0.000576179	0.00155372	1.23492e-06
		466.807	0.00039301	0.000354143	0.000611503	0.00150653	6.64261e-07
		467.029	0.00122673	0.000955117	0.000257461	0.00183977	1.50007e-06
		467.251	0.000414206	0.000318791	0.000837574	0.00165506	3.4848e-07
		467.473	0.000725083	0.000197339	0.000306914	0.0011696	5.22841e-07
		467.695	0.000476127	0.000226435	0.000433816	0.0011594	3.51921e-07
		467.917	0.000831729	0.000472791	3.808e-06	0.00139202	6.44285e-07
		468.139	0.000188911	3.36077e-05	0.000297836	0.00147253	1.23214e-06
		468.362	0.000421419	0.000308554	3.72192e-05	0.00128603	4.91814e-07
		468.584	0.000397036	0.000513685	0.000136117	0.00151056	7.26928e-07
		468.806	0.000756617	0.000380414	0.000123558	0.00127664	1.66454e-06
		469.028	4.15958e-06	0.000540339	0.000476448	0.00132883	1.16388e-06
		469.25	0.00031047	4.60523e-05	0.000556348	0.00135375	5.9448e-08
		469.472	0.000237222	3.27253e-05	0.000136117	0.00124274	5.9448e-08
		469.694	0.000818899	0.000724648	0.000199171	0.00136001	5.15319e-07
		469.917	0.000897123	0.00077031	0.000218725	0.00124271	3.25126e-06
		470.139	0.00091016	0.000268029	4.27381e-05	0.0012389	4.05802e-08
		470.361	0.000753713	0.000476769	0.000139767	0.00134482	5.98774e-07
		470.583	0.000837834	0.00102753	9.90439e-05	0.00152912	6.04297e-07
		470.805	0.000651826	0.000238055	0.000381967	0.00142437	4.08629e-07
		471.028	0.000741623	0.000680932	0.000349899	0.0014527	1.18171e-06
		471.25	0.000279811	0.00017387	0.000131841	0.00128524	2.01953e-07
		471.472	0.000728795	0.00017387	0.000272938	0.00131421	1.03275e-07
		471.694	0.0010744	0.00102104	0.000168195	0.00147941	7.55417e-07
		471.917	0.000529675	0.00062806	0.000180862	0.00149732	1.93408e-06
		472.139	0.000447334	0.000311143	0.000877535	0.00142515	3.27197e-06
		472.361	0.000833706	0.000273113	0.000370864	0.00146796	1.55432e-06
		472.584	0.00029246	0.000383454	0.000429994	0.00120831	1.34114e-07
		472.806	0.000562183	0.000107267	0.000109404	0.00108647	1.12395e-06
		473.028	0.000311277	5.07739e-05	9.76498e-06	0.00138835	2.48135e-06
		473.251	0.000737817	0.000534102	0.000473184	0.00115915	5.90973e-07
		473.473	2.90088e-05	0.000256798	0.000442538	0.00116125	1.00998e-07
		473.695	0.000527064	0.000524091	0.0003266	0.00119513	3.22e-07
		473.918	0.000520836	0.000467997	0.000495456	0.00161107	9.45903e-07
		474.14	0.000788651	0.00126577	0.000208273	0.00158294	1.43088e-06
		474.362	0.000657858	0.000511625	0.000763247	0.00143253	4.60894e-07
		474.585	0.000332231	0.000254742	0.000226467	0.00105142	5.70864e-07
		474.807	1.47164e-05	0.000117245	0.000189298	0.0010633	1.80457e-07
		475.03	0.00103232	0.000787924	1.58398e-05	0.00125286	3.95862e-07
		475.252	0.000679178	0.000290839	0.000207178	0.00124147	6.94179e-07
		475.475	0.000561464	0.000353939	0.000182398	0.00132969	4.58469e-07
		475.697	0.000343279	0.000710746	0.000163877	0.00109157	9.68457e-07
		475.919	0.000781445	0.000568707	0.000200902	0.0012835	1.63885e-06
		476.142	0.000553105	0.000241398	0.000398367	0.00146567	7.04863e-07
		476.364	0.00062099	0.000327857	0.00026878	0.00126957	1.8671e-06
		476.587	0.000477883	0.000179205	9.50642e-05	0.00129575	5.49611e-08
		476.809	0.000711824	0.000598126	9.50642e-05	0.00144156	1.184e-06
		477.032	0.00065026	0.000462593	0.000286594	0.00121529	7.34232e-07
		477.255	0.000724136	0.000364023	1.57397e-05	0.00127316	1.44587e-07
		477.477	0.000200848	0.000313643	0.000397398	0.00135995	5.34417e-07
		477.7	0.00116549	0.000566397	0.000205532	0.00147099	1.19831e-06
		477.922	0.000378763	0.00026502	0.000704036	0.00135874	5.64573e-07
		478.145	0.000759833	0.00059715	8.26177e-05	0.00134806	2.4109e-07
		478.367	0.000501689	0.000996936	5.25884e-05	0.00139666	1.08883e-06
		478.59	0.000550673	8.04767e-05	0.000156314	0.0013466	1.31368e-07
		478.813	0.000569106	0.000117368	6.4858e-05	0.00142488	1.18167e-06
		479.035	0.000206597	8.04767e-05	0.00040206	0.00131216	2.06362e-07
		479.258	0.000599827	0.000609245	9.56505e-06	0.00138593	3.65076e-07
		479.48	0.00029876	0.000332564	0.000187731	0.00109752	4.71325e-07
		479.703	0.000108328	5.60382e-06	0.000298422	0.00098261	9.8965e-08
		479.926	0.000415647	0.000603309	0.000205535	0.00119579	1.44353e-07
		480.148	6.53032e-05	0.00022197	0.000114047	0.0011932	1.47991e-07
		480.371	0.000261987	0.000757075	0.000254702	0.00117787	1.07026e-06
		480.594	0.000336248	9.18505e-05	0.000458902	0.00130792	3.78952e-07
		480.817	0.000453205	0.000209983	0.000181224	0.00143168	1.9241e-07
		481.039	0.000280848	0.000265422	0.000218154	0.00128645	2.41455e-07
		481.262	0.000939498	0.000499498	2.73475e-05	0.00119606	1.56986e-06
		481.485	0.000428582	0.00040094	4.65131e-05	0.00168858	1.67552e-06
		481.707	0.000841508	0.000376114	0.000632773	0.00190997	3.04344e-07
		481.93	0.000435792	0.000574806	0.00123056	0.0017747	1.44921e-07
		482.153	0.00117008	0.000352513	0.000360592	0.00119383	7.81196e-07
		482.376	0.000775171	0.000111695	0.000250235	0.00112179	1.7973e-07
		482.599	0.000418718	0.000304159	2.75083e-05	0.00101258	1.37233e-06
		482.821	0.00042491	0.000440473	0.000120377	0.00102395	3.46e-07
		483.044	0.000691158	0.000601572	0.000256584	0.0013905	1.32386e-07
		483.267	0.000412527	0.000601572	0.000350157	0.00143177	2.11613e-07
		483.49	0.000412527	0.000229806	0.000145142	0.00129196	9.96963e-08
		483.713	0.000184286	0.000585705	0.000121647	0.00136638	3.06819e-07
		483.936	0.000408232	0.000703981	0.000556349	0.00143808	2.25868e-07
		484.158	0.000339804	6.28036e-05	0.000476195	0.00142768	5.26594e-07
		484.381	0.000986758	0.00061683	0.000588158	0.00144201	9.13311e-07
		484.604	0.00053576	0.000169615	0.000416414	0.00137332	1.82251e-07
		484.827	0.000836099	0.000971075	0.000466466	0.00146398	5.89507e-07
		485.05	0.00034179	0.000332411	0.000629135	0.00147047	3.36574e-07
		485.273	0.000836099	0.000745664	9.10753e-05	0.00147073	1.03242e-06
		485.496	0.000435646	0.000363718	0.000241231	0.00137849	4.79982e-07
		485.719	0.000886858	0.000637965	2.17122e-05	0.0014168	4.51936e-07
		485.942	0.000363414	0.000335041	0.000217916	0.00129318	4.79805e-07
		486.165	0.000420173	0.000145713	0.000344035	0.00119965	2.28986e-07
		486.388	0.000363414	0.000650587	0.00014855	0.00127629	2.15536e-07
		486.611	0.000392386	0.000325527	0.000493788	0.00134984	1.64096e-06
		486.834	0.000328713	0.000274553	8.55893e-05	0.00128919	9.20118e-07
		487.057	0.000354182	0.000625	0.000251126	0.00108748	1.12076e-08
		487.28	0.000532468	7.58948e-05	5.44799e-05	0.00105086	3.93557e-07
		487.503	0.000352042	0.000561655	1.64771e-05	0.00123877	8.38168e-07
		487.726	0.000455158	0.000303687	0.000106695	0.00133121	1.56339e-06
		487.949	0.000313374	0.000742234	0.000409571	0.00141548	1.23947e-06
		488.172	0.000461603	0.000290788	0.000635117	0.00115818	3.08689e-06
		488.395	0.000332708	0.000187601	0.000305731	0.00122637	7.37494e-07
		488.618	0.000638583	0.000740251	0.000278348	0.00144877	8.97955e-07
		488.841	0.000303351	0.000406418	0.00018678	0.00128081	1.39856e-07
		489.064	0.000481594	0.000504604	2.32643e-05	0.0012841	1.48964e-06
		489.287	2.862e-05	0.000130333	0.000121374	0.00135668	5.15864e-07
		489.51	0.000130719	0.000527171	0.00038925	0.00106318	2.61277e-07
		489.734	0.000517053	0.000500509	0.000435873	0.00133985	5.25306e-07
		489.957	0.000237294	0.000540502	0.000476593	0.00132594	8.96941e-07
		490.18	0.00064361	0.000473847	0.000469932	0.00131424	8.43282e-07
		490.403	0.000610306	0.00033387	0.000503234	0.00140316	8.80783e-07
		490.626	0.000515035	0.000368623	7.18902e-05	0.00100193	7.67997e-08
		490.849	0.000419689	0.000429959	0.000834586	0.00138688	3.80567e-07
		491.073	0.000351585	0.000838866	0.000105939	0.00142886	1.19035e-06
		491.296	0.000453741	0.000184614	0.000453238	0.00120972	2.43956e-06
		491.519	0.000367398	0.00028706	6.67153e-05	0.00128431	1.36114e-06
		491.742	0.000157954	0.000825007	0.000150485	0.0011691	4.14824e-07
		491.965	0.000262676	0.000299791	6.59209e-05	0.00120401	6.41291e-07
		492.189	0.00075138	0.000804048	1.78493e-05	0.00144032	1.18503e-06
		492.412	0.000618731	0.000901856	4.57727e-05	0.00156941	3.60942e-07
		492.635	0.000715217	0.000568182	0.00046342	0.00156962	3.33191e-07
		492.858	0.00136134	0.000999227	3.989e-05	0.00160074	8.9412e-07
		493.082	0.000880337	0.000654391	0.000384456	0.00164812	2.27373e-05
		493.305	0.00110289	0.000733416	0.000492133	0.00154864	5.14464e-07
		493.528	0.000278063	5.9822e-05	0.000698754	0.00168986	1.95353e-07
		493.752	0.000802784	0.00114697	8.45619e-05	0.00168002	7.70995e-07
		493.975	0.000581071	0.00022992	0.000595297	0.00156905	4.39124e-07
		494.198	0.000610632	0.000170755	0.000107572	0.00151988	1.06796e-06
		494.422	0.00022633	0.000642756	0.000122352	0.00130288	6.41547e-07
		494.645	0.000596919	0.000585665	0.000314608	0.00181009	7.15276e-07
		494.868	0.000809495	0.000745207	0.000262332	0.00160614	2.00681e-07
		495.092	0.000817087	0.00122383	0.000156054	0.00171304	1.6674e-06
		495.315	0.00104485	0.00057047	0.000323063	0.0018379	1.34494e-06
		495.539	0.000749771	0.000148225	0.000150857	0.00158542	1.36582e-08
		495.762	0.000773049	0.000753895	0.000748294	0.00161839	9.47753e-07
		495.986	0.000726492	0.000924725	7.32682e-05	0.00160871	8.69433e-07
		496.209	0.000749771	9.38703e-05	0.000283642	0.00149351	3.04373e-07
		496.432	0.000897203	0.00043553	0.000771571	0.00134209	1.00917e-06
		496.656	0.0001072	0.0006843	0.000153862	0.00141793	1.8479e-07
		496.879	0.00103564	0.000559723	0.000514867	0.0013989	7.22733e-07
		497.103	0.00116153	0.000386505	0.000680978	0.0013825	5.82243e-07
		497.326	0.000492738	0.000292022	0.000122392	0.00149988	1.25612e-06
		497.55	0.000319263	0.000467562	0.000407642	0.00137556	9.65799e-07
		497.773	0.000740325	0.000388433	5.97498e-05	0.00163335	4.92255e-08
		497.997	0.000771954	0.000166873	3.60298e-05	0.00157468	4.41866e-07
		498.22	0.000439845	0.000554603	0.000501623	0.00136633	1.27972e-06
		498.444	0.000226346	0.00087903	0.00020117	0.00199239	2.2372e-06
		498.667	0.00160359	0.00111187	0.000287867	0.00217132	2.42244e-06
		498.891	0.000705813	0.000520825	0.000760337	0.00208105	4.50115e-06
		499.115	0.000107297	0.000290884	0.000587098	0.00147636	1.89617e-07
		499.338	0.000784565	0.000213479	0.000129481	0.00138637	9.40999e-07
		499.562	0.000378833	0.000632199	0.000199095	0.00137025	8.91547e-07
		499.785	0.00099432	0.000429493	0.000135886	0.00150921	1.64808e-07
		500.009	0.000417788	0.00110778	0.000892429	0.00162489	8.1278e-07
		500.233	0.00119689	0.00035153	0.000557447	0.00164504	3.92533e-06
		500.456	0.000604771	0.00026577	4.33839e-06	0.00150018	1.64808e-07
		500.68	0.00051876	0.00081439	3.39879e-06	0.00167876	5.88458e-07
		500.904	0.000733553	0.00109074	0.000280409	0.00173745	8.37431e-07
		501.127	0.000534102	0.000561066	9.63173e-05	0.00166208	1.03298e-06
		501.351	0.0010404	0.000622478	7.2433e-05	0.00173166	1.88246e-06
		501.575	0.000313968	0.000921534	0.00049444	0.00159446	6.95011e-07
		501.798	0.00103808	0.00100456	0.000704762	0.00178157	1.86781e-06
		502.022	0.00115876	0.00152538	0.000781041	0.00187584	3.89963e-07
		502.246	0.000992823	0.00086115	0.000592488	0.00188903	6.73392e-08
		502.47	0.000570424	0.000263511	0.000305886	0.00179136	1.7715e-07
		502.693	0.000761597	0.00052793	0.000226748	0.0016945	4.56864e-07
		502.917	0.000650279	8.84557e-05	0.000434522	0.00165113	5.44794e-06
		503.141	0.000442486	0.000854688	0.00040484	0.00149268	2.15547e-06
		503.365	0.00084323	0.000483372	0.00025643	0.00142833	1.31468e-06
		503.588	0.000626362	0.00116457	0.000332395	0.0016697	5.96643e-06
		503.812	0.000304493	0.000337383	0.000706269	0.00180934	9.09377e-07
		504.036	0.000465427	0.00117921	1.05556e-05	0.00172359	1.91717e-06
		504.26	0.000406906	0.000535031	0.000677011	0.00167565	5.41328e-07
		504.484	0.00076535	0.000425227	0.000516091	0.00145859	8.58825e-09
		504.708	0.000423894	0.000456489	0.000575195	0.00149416	4.83465e-07
		504.931	0.000626352	0.000290069	0.000177546	0.00158959	1.91129e-07
		505.155	5.51312e-05	0.000297305	6.82735e-05	0.00142962	5.91171e-07
		505.379	0.00072758	0.000384133	0.000183953	0.00155014	6.45521e-08
		505.603	0.000613524	0.000452363	0.000369386	0.00168627	5.49651e-07
		505.827	0.000334078	0.00036632	0.000405209	0.00132774	1.37804e-06
		506.051	0.000584863	0.000438022	4.69777e-05	0.00163113	5.85827e-07
		506.275	0.000986118	0.000882577	1.03393e-05	0.00163413	7.47505e-07
		506.499	0.000384235	0.000194234	0.000276246	0.001603	2.8106e-07
		506.723	0.000950949	0.000534746	0.000153397	0.00159401	3.67925e-07
		506.947	0.000353157	0.000463531	0.00025302	0.00163436	9.76939e-07
		507.17	0.000694752	0.000748391	0.000245094	0.00170314	5.26629e-07
		507.394	0.000424323	0.00050626	0.000373991	0.0019846	1.04484e-06
		507.618	0.00174764	0.00151814	0.000386569	0.00235899	4.38641e-06
		507.842	0.000500464	0.000454465	0.00128644	0.00231541	8.97128e-07
		508.066	0.000698879	0.000816114	0.00028737	0.00145904	3.94597e-06
		508.29	2.39185e-05	2.06431e-05	1.02253e-05	0.00159735	8.61318e-07
		508.514	0.000817438	0.000318989	7.4628e-05	0.00131886	2.15875e-06
		508.738	0.000287207	0.000658572	0.000109169	0.00155055	1.51157e-07
		508.963	0.000739671	0.000559527	3.22133e-05	0.00140547	3.65505e-07
		509.187	0.00046395	0.000580751	0.000307909	0.00135124	1.55665e-06
		509.411	0.000852787	0.000927409	2.51441e-05	0.00147314	6.64672e-07
		509.635	8.21718e-05	0.000509932	0.000109958	0.00146778	8.80374e-07
		509.859	0.000817322	0.00106875	0.000187707	0.0016369	1.51135e-07
		510.083	3.97593e-05	0.0005453	0.000936927	0.0015903	8.29891e-09
		510.307	0.000548709	0.000799951	0.000371478	0.00149897	2.5666e-07
		510.531	0.000167266	0.000149416	0.000272963	0.00129244	2.57073e-07
		510.755	0.000917759	0.000361967	0.00037835	0.00126588	1.49766e-06
		510.979	0.000450471	0.000602858	7.47374e-05	0.00137688	1.66283e-07
		511.204	0.000648714	0.000305286	4.56139e-05	0.00151743	3.55046e-06
		511.428	0.000280548	0.000404477	1.81015e-05	0.0015262	1.14e-07
		511.652	0.00079314	0.000654784	1.81662e-05	0.00159564	1.5645e-06
		511.876	0.000480502	0.000107287	0.000927578	0.00153047	1.24192e-06
		512.1	0.00121236	0.000804101	3.8672e-05	0.0014452	1.79034e-06
		512.324	2.39832e-05	0.000206832	0.000322863	0.00146461	6.16805e-07
		512.549	0.000454354	0.000307918	0.000203911	0.00110413	1.19286e-06
		512.773	0.000218696	0.000107827	0.000431595	0.00120177	6.55959e-07
		512.997	0.000654307	0.000522302	3.97655e-06	0.00138998	8.87742e-07
		513.221	0.00042579	0.000307918	0.00031816	0.00140895	8.00139e-07
		513.446	0.000811413	0.000679517	3.25386e-05	0.00157039	1.14982e-07
		513.67	0.000565132	0.000136022	0.000578968	0.00154431	7.13516e-07
		513.894	0.000124889	0.000266769	0.000219615	0.00132463	5.51373e-07
		514.118	0.00041419	0.00115866	0.00021161	0.00147096	1.28792e-06
		514.343	0.00073045	0.000474079	0.000521472	0.00136781	7.13516e-07
		514.567	0.000946095	0.000268816	0.000105424	0.00148766	1.19508e-06
		514.791	0.000301481	0.000268816	0.000547198	0.00151061	1.39296e-06
		515.016	0.000692595	0.000565978	0.000597893	0.00147963	3.30527e-06
		515.24	0.000736052	0.00105159	0.000416014	0.00152372	4.44664e-06
		515.464	0.000692595	0.000580474	8.28732e-05	0.00137952	2.48448e-06
		515.689	0.000114061	6.50964e-05	4.78613e-05	0.00151035	1.60735e-06
		515.913	0.000727264	0.000826126	0.000741302	0.0014805	1.9132e-06
		516.137	0.000800264	0.000680024	4.78613e-05	0.00120662	5.40206e-07
		516.362	0.000413362	0.000152758	0.000150053	0.00140564	2.70746e-06
		516.586	0.000556409	0.000729552	9.23791e-05	0.00127623	6.56847e-08
		516.811	0.000387186	0.00021417	0.000460221	0.00138725	1.4671e-06
		517.035	0.000100243	0.000839991	0.000313084	0.00153148	1.36288e-06
		517.26	0.000828636	0.000390872	0.000201894	0.0014303	1.18466e-07
		517.484	0.000607911	0.000168685	0.000460221	0.00144671	1.1174e-06
		517.708	0.000841968	0.000334344	3.29207e-05	0.00142865	1.95872e-07
		517.933	0.000901248	0.00054197	0.000256046	0.0014454	2.90662e-07
		518.157	0.000649306	0.000393666	0.000137496	0.00147872	3.45666e-06
		518.382	0.000841968	0.00037142	2.63545e-05	0.00150391	2.48878e-07
		518.606	0.00115204	0.000768601	0.000204448	0.00181477	7.77266e-07
		518.831	0.000146214	0.000313803	8.60974e-05	0.00157742	1.28587e-06
		519.055	0.000563445	0.000261613	0.000264894	0.00134455	5.88992e-07
		519.28	0.00036228	0.000656765	0.000182946	0.0014731	8.40185e-08
		519.504	0.000715151	0.000823895	0.000138769	0.00177618	1.02665e-06
		519.729	0.000326257	0.000561958	0.00028833	0.00155667	1.08072e-06
		519.954	0.000715151	0.000734088	0.000160353	0.00138768	8.43362e-08
		520.178	0.000109374	0.000127892	0.000153725	0.00136959	1.45809e-06
		520.403	0.00015986	8.29883e-05	0.000339826	0.00110457	5.00053e-07
		520.627	0.000828371	0.000435278	0.000108994	0.00131512	1.20569e-07
		520.852	0.000431501	0.000367839	0.000146431	0.00134382	8.39014e-07
		521.076	2.71419e-05	0.000314053	5.65819e-05	0.00151427	6.14248e-07
		521.301	0.00133008	0.000952317	0.000160554	0.00186467	1.08406e-06
		521.526	0.00018412	0.000561834	0.000310695	0.00180392	2.9329e-07
		521.75	0.00119352	0.00101077	0.000107982	0.00193722	3.14708e-06
		521.975	0.000243937	0.000141497	0.000318172	0.00168778	5.79779e-06
		522.2	0.000408432	0.00051694	0.000527511	0.00177932	1.45777e-06
		522.424	0.000595359	0.000958393	0.000272463	0.00132438	1.25631e-06
		522.649	0.000980568	0.000403227	0.000443643	0.00145931	1.00132e-06
		522.874	0.000466537	0.000969799	0.000287212	0.00155435	1.9692e-07
		523.098	0.000779425	0.000440501	0.000159731	0.00146797	6.6508e-08
		523.323	0.000354791	0.00051505	0.000436193	0.00143077	3.71566e-06
		523.548	0.000189798	0.000208194	0.000507744	0.0013743	5.89626e-07
		523.773	0.000656429	8.21907e-05	0.00027731	0.00154041	1.44408e-06
		523.997	0.000345342	0.000460201	0.000300371	0.00141765	8.35256e-08
		524.222	0.000523106	0.000111839	0.000448495	0.00134159	1.4245e-06
		524.447	0.000693463	0.000252666	1.8094e-05	0.00142678	7.76486e-07
		524.672	0.000438211	8.15543e-05	0.00010614	0.00163946	7.29575e-07
		524.896	0.000364716	0.000831723	0.000180465	0.0013024	2.29728e-07
		525.121	0.000761589	0.000324256	0.000245768	0.00144202	1.43289e-06
		525.346	0.000908579	0.000831723	0.000261302	0.00169928	4.36691e-07
		525.571	0.000587516	0.000409006	0.000586969	0.00162076	1.45305e-06
		525.796	0.00111218	0.000810071	2.50878e-05	0.00172684	5.91206e-07
		526.021	0.000587516	0.000678813	0.000696265	0.00149314	2.64719e-06
		526.245	0.000565655	0.000868408	0.000149786	0.00153256	9.96204e-07
		526.47	0.000660386	0.000343377	0.000688978	0.0014444	8.5552e-09
		526.695	0.000199445	2.10322e-05	0.000249472	0.00146842	8.14166e-08
		526.92	0.000690393	0.000208878	0.00026391	0.00134384	8.47627e-09
		527.145	0.000935867	0.000564179	0.000284746	0.00174768	7.36071e-07
		527.37	0.000892548	0.000398008	0.000379417	0.00132458	8.14166e-08
		527.595	0.000626626	0.000379915	1.82834e-05	0.00131973	3.16613e-07
		527.82	0.000683836	0.000644695	0.000310644	0.00147781	6.92984e-07
		528.045	0.000555113	0.000637538	2.46202e-05	0.0016985	5.12467e-07
		528.27	0.000948432	0.000344134	0.000761946	0.00171626	2.40185e-07
		528.495	0.000762499	0.000365603	0.000247103	0.00146467	4.24911e-07
		528.72	0.000337407	0.000270036	0.00049983	0.00132933	1.02378e-06
		528.944	0.000656219	0.000830116	0.00049983	0.00129446	2.21451e-07
		529.169	2.65916e-06	0.00037638	6.68956e-05	0.00117752	5.43471e-07
		529.394	0.000578287	0.000291305	0.000470688	0.00131927	1.7236e-07
		529.619	6.75782e-05	0.0002887	0.000143525	0.00131333	5.55063e-07
		529.845	0.000769714	0.000429224	2.4972e-05	0.00130457	2.19471e-07
		530.07	0.000516945	0.00054867	8.81585e-05	0.00125244	1.17639e-06
		530.295	0.000685458	0.00060488	0.000453236	0.001451	5.90316e-06
		530.52	0.00023413	0.000523211	0.000602646	0.00147242	2.36688e-06
		530.745	0.000429096	0.000634697	0.000267657	0.00144291	3.43433e-07
		530.97	9.48693e-05	0.000181784	0.000275412	0.00122406	6.21632e-08
		531.195	0.000860805	0.000523211	0.000239808	0.00124381	6.04447e-07
		531.42	0.000204542	0.000565018	0.0001849	0.00129196	1.67012e-06
		531.645	0.000633201	0.000609188	3.07027e-05	0.00132208	2.37058e-06
		531.87	0.000805971	0.000657597	0.000777789	0.00145571	2.71828e-06
		532.095	0.000121801	4.08788e-05	7.29502e-05	0.001246	4.97015e-07
		532.32	0.000163266	0.000504224	7.29502e-05	0.00110423	3.7174e-07
		532.546	0.000512044	0.000501854	0.000133399	0.00114045	8.75157e-07
		532.771	0.000518906	0.000762775	7.85108e-05	0.00122964	6.12574e-08
		532.996	0.000772785	0.000536186	0.00020965	0.00128978	2.14477e-07
		533.221	6.43298e-05	0.000337062	0.000113596	0.00153932	1.14616e-06
		533.446	0.000313058	0.000783374	0.000469586	0.00134244	2.3537e-06
		533.671	0.000138991	0.000860718	0.000221292	0.00134424	7.11647e-07
		533.897	0.000345339	0.000840239	0.000282681	0.00148121	1.82229e-06
		534.122	0.000863777	0.000389705	0.000644966	0.00156947	4.2917e-06
		534.347	0.000420376	0.000478446	0.000460801	0.00135949	1.39878e-06
		534.572	0.000784529	0.000441943	0.000267603	0.00138518	1.43531e-07
		534.798	0.00082524	0.000944391	0.000315866	0.00134216	7.07848e-07
		535.023	0.000390991	0.000543791	0.000709369	0.00133928	4.86231e-07
		535.248	0.00017896	0.000387625	0.000146253	0.00110736	7.07848e-07
		535.473	0.00058776	7.39348e-06	0.000180176	0.00115771	1.18594e-06
		535.699	0.00068658	0.000500895	0.000611751	0.00133584	1.4003e-06
		535.924	0.000171437	1.41225e-05	0.00044962	0.00115725	1.31719e-06
		536.149	0.000477143	0.00054822	0.000239433	0.00109697	1.34717e-06
		536.375	0.000287974	0.000210183	0.000401564	0.00137745	1.31719e-06
		536.6	0.000549487	0.000950451	0.000178761	0.00143654	4.14428e-07
		536.825	4.45964e-05	0.000142066	0.000744188	0.00127882	2.11959e-07
		537.051	0.000711052	0.000169012	0.000218383	0.00103127	2.64059e-07
		537.276	0.000172502	0.000100449	0.000218383	0.00116882	1.96081e-07
		537.501	0.000682211	0.000410377	0.000352021	0.00120919	6.84405e-07
		537.727	9.8176e-05	0.000155104	6.41501e-05	0.00125848	1.17558e-06
		537.952	0.000816471	0.000578319	0.000231961	0.00123722	7.8813e-09
		538.178	0.000621793	0.000134951	0.000440046	0.00128815	1.10766e-06
		538.403	0.000776193	0.000396941	5.07252e-05	0.00124166	1.01953e-06
		538.628	0.000627293	0.000483337	4.98649e-05	0.00114543	9.83692e-07
		538.854	1.08854e-05	0.000168214	3.73093e-06	0.00125712	1.28858e-06
		539.079	0.00034589	0.000751526	6.32639e-05	0.00123702	2.41742e-06
		539.305	0.000426291	0.000704593	0.000291809	0.00129453	2.10959e-07
		539.53	0.000365528	0.000300736	0.000452024	0.00115403	3.45956e-07
		539.756	0.00029192	0.000288534	2.96479e-06	0.0010151	7.54602e-08
		539.981	0.000144704	0.000810843	0.000183622	0.00127625	4.81251e-07
		540.207	0.00109491	0.00100503	0.000498861	0.00158904	2.62481e-07
		540.432	0.000372219	0.000320825	0.000150929	0.00140178	2.09164e-07
		540.658	0.000920425	0.000435612	0.000384141	0.00139269	2.42833e-07
		540.883	0.000519149	4.6253e-05	0.000157533	0.00137696	1.76784e-07
		541.109	0.000345263	0.000315146	0.000323955	0.00127275	2.09049e-07
		541.334	0.000318511	0.000489153	0.000297967	0.00136024	1.11715e-06
		541.56	0.000746815	0.000516114	0.00015683	0.00114266	1.8755e-06
		541.786	8.27961e-05	0.000315263	0.000284697	0.00122187	1.94873e-07
		542.011	0.000519341	0.000475944	0.000698704	0.0012626	1.8211e-06
		542.237	0.000445747	0.000743746	0.000264628	0.00129827	9.47637e-07
		542.462	0.000291867	0.000301872	4.97929e-05	0.00128653	5.289e-07
		542.688	0.0008681	0.000798094	0.000365336	0.0014006	1.22025e-06
		542.914	0.000560037	0.000469713	0.000136896	0.00153575	8.34078e-07
		543.139	0.000171609	1.95092e-05	0.000372032	0.00141072	1.17277e-06
		543.365	0.000183333	0.000664061	0.000612342	0.0012309	2.43163e-07
		543.591	0.000762216	0.000638317	0.000875722	0.0016063	7.56471e-08
		543.816	0.000688426	0.00059804	0.000392775	0.00127826	1.30786e-06
		544.042	0.000688426	0.000207501	0.000258624	0.00112501	2.14983e-06
		544.268	0.000379849	0.000356377	0.000271276	0.00122401	7.87561e-09
		544.493	8.46887e-05	0.000262398	5.73961e-05	0.00108305	7.87561e-09
		544.719	0.000474975	0.000626488	0.000507334	0.0012361	7.35605e-07
		544.945	0.000596031	0.000155388	6.35023e-05	0.00142329	1.59753e-06
		545.17	0.000555679	0.000330368	0.000251795	0.00111893	1.43793e-07
		545.396	0.000636383	2.07883e-05	0.00013075	0.00218005	1.08287e-07
		545.622	0.00109561	0.00174819	0.000233149	0.00254274	3.29749e-06
		545.848	0.000334838	0.00025718	0.0021957	0.00230365	6.02381e-08
		546.073	0.000496776	0.000817604	0.000172427	0.0014534	1.31551e-06
		546.299	0.00112429	0.00041923	0.000368085	0.00130208	2.44993e-06
		546.525	0.000200707	2.77215e-05	0.000226556	0.00117574	3.16026e-07
		546.751	0.000442917	3.45012e-05	8.50651e-05	0.00107969	3.78588e-07
		546.977	0.000478481	8.87386e-05	0.000517854	0.00100017	6.04842e-08
		547.202	0.000546231	0.000250246	0.000179906	0.00110853	1.2002e-06
		547.428	0.000776581	0.000719249	3.77264e-06	0.0012571	2.1177e-07
		547.654	0.000392421	0.000375413	0.00033745	0.00156384	2.28722e-07
		547.88	0.000801018	0.000688888	8.47293e-05	0.00158953	5.3835e-07
		548.106	0.000228982	0.000586668	0.000351068	0.00141293	2.06031e-06
		548.332	0.00061034	0.000838811	0.000344259	0.00160601	1.49565e-06
		548.558	0.000148157	0.000233716	0.000325798	0.00142263	4.21782e-07
		548.783	0.000566088	0.000528527	3.81515e-06	0.00131354	3.52581e-07
		549.009	9.849e-05	0.000158299	0.000331869	0.00155227	5.07e-07
		549.235	0.00106623	0.000747921	0.000201706	0.00169058	1.50855e-06
		549.461	9.33469e-05	0.000507959	4.49193e-05	0.00167141	5.07e-07
		549.687	0.000611439	0.000697916	8.58396e-05	0.00127785	2.65232e-07
		549.913	0.000149193	7.51777e-06	7.89411e-05	0.00131464	8.59257e-07
		550.139	0.000328572	0.000207733	0.000403959	0.00135901	5.2924e-07
		550.365	0.000487253	0.000102946	6.51439e-05	0.00130083	8.59257e-07
		550.591	0.000400831	0.000334733	6.64707e-05	0.00118684	2.17425e-07
		550.817	0.000386919	0.000272087	3.09029e-05	0.0012663	6.20992e-08
		551.043	0.000581684	0.00020944	0.000226442	0.00129995	1.48723e-07
		551.269	0.000428655	0.000313851	0.000469876	0.00144435	1.48723e-07
		551.495	0.000567772	0.000745415	0.000114366	0.00156776	2.72847e-07
		551.721	1.66771e-05	0.000273381	0.000719978	0.00157368	9.98318e-08
		551.947	0.00057308	0.000492429	0.000592814	0.00128047	1.37158e-06
		552.173	0.000853917	0.000148166	0.000481289	0.0012389	3.81728e-07
		552.399	0.000615206	0.000120063	0.000418106	0.00137596	1.85586e-07
		552.625	0.000274037	0.000213625	3.95078e-06	0.00136519	5.80072e-07
		552.851	0.000642971	0.000859707	0.000251442	0.00169805	8.66562e-07
		553.077	0.000593307	0.000973304	0.000195495	0.0015661	1.70528e-06
		553.304	0.000387556	0.000277523	0.000238061	0.00158262	1.70528e-06
		553.53	0.000837736	4.3768e-05	0.000291301	0.00128073	1.89875e-07
		553.756	0.000988582	3.65798e-05	0.000606515	0.00131249	8.56698e-07
		553.982	0.000593508	0.000690702	6.06428e-05	0.00141907	8.43325e-09
		554.208	0.000318756	3.65798e-05	0.000146833	0.00102439	3.35066e-07
		554.434	0.000313364	0.000590068	0.000398222	0.00156047	8.41097e-07
		554.66	0.000972931	0.000532534	0.000251588	0.00168554	9.21792e-07
		554.887	0.000579753	0.000190087	0.000381807	0.00147354	2.66036e-06
		555.113	0.000980212	0.000430529	0.000359966	0.00155931	4.65225e-07
		555.339	0.000798185	7.94995e-05	0.000324393	0.0015671	6.50023e-08
		555.565	8.59513e-05	0.000215229	6.32629e-05	0.00158205	3.82262e-07
		555.791	0.000278192	0.000548184	2.54555e-05	0.00151132	4.60289e-08
		556.018	0.00100279	0.000614775	0.000462496	0.00152925	1.97518e-06
		556.244	0.000699643	0.000258307	0.000314632	0.00149892	6.59241e-07
		556.47	0.000426069	0.000289219	5.50284e-05	0.00153969	1.36695e-06
		556.696	0.000546203	0.00103175	0.000259876	0.00148519	3.12745e-06
		556.923	0.000643975	0.000640389	0.000267396	0.00162685	1.1047e-05
		557.149	0.000335618	0.000805963	4.93093e-05	0.00142497	2.22249e-06
		557.375	0.000237846	8.21182e-05	0.000123656	0.00128952	1.76635e-07
		557.602	0.000202083	0.000382675	1.95887e-05	0.00145355	8.58475e-07
		557.828	0.000633055	0.00120442	4.17003e-05	0.00120442	6.99014e-07
		558.054	0.000225069	0.000667722	0.000264745	0.00132518	4.28145e-07
		558.281	0.000464495	8.50201e-05	0.000286856	0.00126002	8.64009e-08
		558.507	0.000442782	0.000133721	3.56299e-05	0.00168766	1.25906e-07
		558.733	0.000904139	0.000931873	0.000590771	0.00163856	9.10941e-07
		558.96	0.000544437	0.000634522	0.000676779	0.0017018	3.58333e-06
		559.186	0.000135868	0.000556272	0.000966078	0.00172289	1.87557e-06
		559.412	0.000388045	0.000368472	0.000489126	0.00161399	9.18043e-09
		559.639	0.000428498	0.00117616	8.43493e-05	0.00154729	1.2932e-06
		559.865	0.000204759	8.86694e-05	0.000228169	0.00145133	7.13375e-08
		560.092	0.00108373	0.000728368	0.000220179	0.00163187	1.31601e-06
		560.318	0.000844014	0.000311142	0.000172239	0.00165128	1.47317e-07
		560.544	0.000176789	0.000892455	0.000282488	0.00165801	3.42166e-06
		560.771	0.000520152	0.000671569	0.000486853	0.00170036	1.94196e-06
		560.997	1.32821e-05	0.000285607	6.90189e-05	0.00139695	1.31634e-07
		561.224	0.00070001	0.00113789	2.90762e-05	0.00141058	2.02443e-06
		561.45	0.000307594	0.000671569	0.000315187	0.00131108	6.04977e-07
		561.677	0.000423643	0.00023522	0.000162691	0.00135807	6.977e-08
		561.903	0.000448748	0.000444573	0.000380248	0.0017489	1.96538e-07
		562.13	0.000306487	0.000277091	0.000356098	0.0017536	1.04029e-06
		562.356	0.000599378	0.00101401	7.9968e-05	0.00143551	2.55762e-06
		562.583	0.0005278	0.000129322	9.0409e-05	0.00146421	5.33179e-08
		562.809	0.000296551	0.000256359	0.000484352	0.00125701	1.83121e-07
		563.036	0.000407893	0.000120752	0.000457685	0.00185423	3.52111e-08
		563.262	0.000887519	0.000566427	9.79984e-05	0.00216581	6.51609e-07
		563.489	0.000228033	0.000592139	0.000124665	0.00188486	7.00247e-07
		563.716	0.000889984	0.000710633	0.000180012	0.00166433	4.70031e-06
		563.942	0.000679803	0.000253366	0.000477742	0.00174884	6.48063e-07
		564.169	0.000644772	0.00072816	3.01504e-05	0.00152638	2.47234e-06
		564.395	0.0011352	0.000393584	0.000503016	0.00149717	1.41008e-07
		564.622	0.000559456	2.60242e-05	0.000380147	0.00142075	7.97543e-08
		564.849	0.00080066	0.000590813	0.000280871	0.00157566	1.11262e-06
		565.075	0.000532656	0.000742787	3.07561e-05	0.00164049	1.72181e-07
		565.302	0.000101621	0.000741198	0.000602447	0.00157788	1.85161e-06
		565.529	0.000587141	0.000991804	0.00044917	0.00174266	2.40157e-07
		565.755	0.0010505	0.000455393	0.000786333	0.00165021	1.24721e-06
		565.982	0.000741593	0.000955437	0.00032302	0.00154489	6.02201e-06
		566.209	0.000378177	6.44502e-05	0.000203886	0.001735	4.48111e-07
		566.435	0.000959643	0.000409935	0.000822672	0.00191692	8.55168e-06
		566.662	0.000742624	0.000756635	0.00013407	0.00214312	3.87684e-06
		566.889	0.00105579	0.000498552	0.000548522	0.00193098	5.67041e-07
		567.116	0.000401822	0.000220395	0.00013407	0.00149789	1.7958e-06
		567.342	0.000862366	8.37749e-05	0.000860616	0.00175668	2.37377e-06
		567.569	0.000349565	0.000103097	0.000404644	0.00196486	1.09077e-08
		567.796	0.000730489	0.000856176	1.34064e-05	0.00193367	1.49595e-07
		568.023	8.01304e-05	2.70653e-05	0.000376774	0.00197803	3.60199e-08
		568.249	0.000275238	0.000251853	0.000960986	0.00157594	8.29447e-08
		568.476	0.000319376	2.70653e-05	0.000301396	0.00164489	1.09077e-08
		568.703	0.00082694	0.000355647	0.000937131	0.00200211	1.77211e-06
		568.93	0.000696309	5.68538e-05	0.000648964	0.00184012	1.995e-07
		569.157	0.000836271	0.000794499	0.000219785	0.00151581	1.06776e-06
		569.383	8.98059e-05	0.000841185	0.000145145	0.0016154	1.53046e-06
		569.61	0.000332111	0.00101768	4.13043e-06	0.00146706	8.03432e-07
		569.837	0.000621108	0.000905737	0.000293101	0.00172432	1.99322e-07
		570.064	2.21441e-05	0.000409644	0.000973581	0.00162561	1.05128e-07
		570.291	0.00063043	0.001055	0.000376996	0.00190004	1.99322e-07
		570.518	0.00109096	0.000399922	0.0006358	0.00172476	1.78377e-06
		570.745	0.000163467	0.000546772	0.00019992	0.00150908	6.86345e-07
		570.972	0.000506638	0.000353515	6.90277e-05	0.00177498	8.28022e-08
		571.199	0.000386064	0.000696924	0.000328701	0.00172631	1.62111e-06
		571.425	0.000497363	0.000418484	1.44388e-05	0.00170083	2.22463e-06
		571.652	0.00141213	0.000120398	0.00035334	0.00172474	2.15885e-07
		571.879	0.00161436	0.00104944	0.00016137	0.00178521	1.03657e-07
		572.106	0.000481438	2.84131e-05	0.000198135	0.00163889	2.42976e-07
		572.333	0.00119152	0.000543526	0.000445252	0.00197295	1.58191e-06
		572.56	0.000203235	0.000837023	0.000386509	0.00183915	1.75063e-07
		572.787	0.00110472	0.000428005	4.94352e-05	0.00155205	1.02427e-07
		573.014	0.000350828	0.000309844	5.95509e-05	0.001783	1.94202e-07
		573.241	0.0014317	0.000918826	0.000441002	0.00185341	8.27694e-07
		573.468	0.000659649	1.73705e-05	1.414e-05	0.00182931	6.72145e-07
		573.695	0.000802741	0.000206944	1.29242e-05	0.00158124	7.7751e-07
		573.922	0.00045343	0.000664052	0.000184105	0.00160365	2.36754e-07
		574.149	4.14217e-05	0.000153166	2.28993e-05	0.00148115	1.13393e-06
		574.376	0.000173539	0.00112116	0.000362204	0.00162828	1.05154e-08
		574.604	0.000261198	0.000786033	0.000100884	0.0016367	7.15325e-07
		574.831	0.000578607	0.000988963	0.000330103	0.00177935	6.95334e-07
		575.058	0.000472804	0.000230183	0.000234129	0.00166832	4.09203e-07
		575.285	0.000349367	0.000733095	0.000594586	0.00215657	5.7951e-06
		575.512	0.000586554	0.000261162	0.000299708	0.00210477	7.11801e-06
		575.739	0.00157535	0.000538912	1.35028e-05	0.00186399	6.41855e-07
		575.966	0.00071666	0.000226444	0.000585914	0.00179097	3.2368e-06
		576.193	0.000361039	0.000122287	0.000160942	0.00125218	5.36108e-07
		576.421	0.000950849	0.000235123	0.000428815	0.00151248	1.83481e-07
		576.648	0.000156758	0.00016144	0.000380076	0.00137736	1.10357e-06
		576.875	3.73256e-05	7.75903e-05	0.000489997	0.00161702	9.62014e-08
		577.102	0.000457467	0.00082883	0.000217033	0.00167174	3.09749e-07
		577.329	0.000156758	1.78326e-05	0.000704221	0.00155659	1.00155e-08
		577.556	0.000231905	0.000580393	6.34333e-05	0.00129863	9.46673e-08
		577.784	0.000315854	8.47536e-05	2.89017e-05	0.00153664	6.43973e-07
		578.011	0.000383013	0.000261168	4.56899e-05	0.00122037	7.69391e-08
		578.238	0.000450171	0.000503294	4.56899e-05	0.00144896	2.6432e-07
		578.465	0.000802755	0.000588794	0.000147374	0.00155622	7.89253e-07
		578.693	0.000426808	0.000679143	1.19298e-05	0.00146167	1.04668e-06
		578.92	0.00031933	0.000811515	0.000103805	0.00163673	7.3809e-08
		579.147	0.000112642	4.8904e-05	0.000401409	0.00128511	6.28996e-07
		579.374	0.000707904	0.000373032	0.0002434	0.00168568	7.3809e-08
		579.602	0.000247394	0.000447538	0.000639755	0.00147047	1.74138e-07
		579.829	0.000241281	0.000750546	0.000216275	0.00135708	4.38106e-07
		580.056	0.000469329	9.03771e-05	0.0001837	0.00160495	3.55822e-07
		580.284	0.00102316	0.000880949	0.000330289	0.00175921	1.85478e-06
		580.511	0.0001577	0.000105253	0.000293738	0.00166072	3.20129e-06
		580.738	2.91271e-05	0.000169584	0.000140157	0.00133827	4.96682e-07
		580.966	0.00108182	0.000217832	0.000188367	0.0013269	9.06184e-08
		581.193	0.0006961	5.70046e-05	0.000165176	0.00138718	1.20178e-06
		581.421	0.000334488	0.000507322	0.000622262	0.00142736	1.39927e-06
		581.648	0.000774708	0.000437465	0.000194855	0.00146384	4.48456e-07
		581.875	0.000463242	0.000310408	0.000591598	0.00159556	5.87236e-07
		582.103	0.000568383	0.000277232	0.000638304	0.00127658	1.69669e-07
		582.33	0.000568383	0.000150174	0.000265366	0.00139568	4.71514e-07
		582.558	0.000820878	0.000369712	0.000387892	0.00170753	1.84269e-07
		582.785	3.43286e-05	3.85588e-05	0.000443701	0.00137533	1.24726e-06
		583.013	4.90105e-06	0.000493938	0.000411428	0.0013315	3.07759e-07
		583.24	0.000640421	0.000346158	0.000246678	0.00146301	8.84771e-08
		583.467	0.000467811	0.000628807	4.27023e-05	0.00173916	1.41093e-06
		583.695	0.000362083	7.0804e-06	0.00036929	0.00139762	5.74681e-07
		583.922	0.00029219	0.000201363	0.000220867	0.00151521	1.66042e-07
		584.15	5.14466e-05	6.92508e-05	0.000236397	0.00115885	9.48522e-07
		584.377	0.000245595	2.2623e-05	0.000236397	0.0013995	2.05795e-06
		584.605	0.000227943	1.60839e-05	0.00028895	0.00132118	2.81144e-07
		584.833	0.000150999	3.78139e-05	0.000164976	0.001284	1.85263e-07
		585.06	8.175e-05	0.000114811	0.000411173	0.00126599	2.58426e-07
		585.288	0.000720382	8.38423e-06	0.000111996	0.0016991	3.18241e-07
		585.515	0.0005085	9.23301e-05	0.000171277	0.00152624	2.24264e-07
		585.743	0.00105039	0.00025272	0.000339172	0.0013468	1.63185e-07
		585.97	0.000155511	0.00025272	0.000340041	0.00149441	6.805e-07
		586.198	0.000287163	0.000106247	7.20661e-05	0.00137417	4.75132e-08
		586.426	0.000516132	0.000436022	0.000163645	0.0014168	1.83769e-07
		586.653	0.00105046	0.000569399	0.000223955	0.00145722	1.4957e-06
		586.881	0.000322999	0.000122002	0.000398227	0.00137129	5.04768e-07
		587.108	0.000108933	0.000205415	0.000140607	0.00135153	7.90536e-07
		587.336	0.000807975	0.000372241	0.000125453	0.00148379	6.94503e-08
		587.564	0.000953488	0.000980253	0.000522862	0.00161443	1.21244e-07
		587.791	0.000499809	0.000232923	0.000260191	0.0015008	1.97331e-07
		588.019	2.72938e-05	8.20517e-06	8.7016e-05	0.00150162	5.57226e-07
		588.247	0.000373676	0.000255529	0.00043251	0.00119438	8.84048e-09
		588.475	0.000840538	9.86282e-05	0.000357216	0.00142733	7.47497e-07
		588.702	0.000641292	5.1797e-05	0.000228837	0.00155489	2.1815e-07
		588.93	0.000259324	0.000606409	0.000864541	0.00111658	6.12341e-07
		589.158	0.000469032	1.43232e-05	0.000258793	0.0014215	6.87961e-07
		589.385	0.000132001	0.00010426	0.000542518	0.00165076	8.79296e-09
		589.613	0.000107165	0.000760253	0.000353647	0.00173407	7.62293e-07
		589.841	0.000504128	0.000185836	0.0010767	0.00149273	1.06001e-07
		590.069	0.00025812	0.000155996	0.000174748	0.00163161	4.96578e-07
		590.296	0.000861958	0.000381121	0.000547454	0.00140447	2.33019e-07
		590.524	0.000116025	0.000393176	0.000145211	0.00172731	5.69631e-07
		590.752	0.00012345	0.000549225	0.000827472	0.00143782	1.744e-07
		590.98	0.000888301	0.000370883	0.000233467	0.00129508	1.85622e-06
		591.208	0.000405628	5.87864e-05	0.000218617	0.00165464	2.49404e-07
		591.436	0.000702658	0.000623533	0.000315988	0.00157699	8.71802e-09
		591.663	0.000130454	0.000467296	0.000513958	0.00155122	3.82673e-07
		591.891	0.00033586	0.000969651	0.000107738	0.00220193	6.79901e-07
		592.119	0.000352509	8.06545e-06	0.000876614	0.00201239	4.60577e-06
		592.347	0.000759609	0.000399316	0.000107738	0.00162551	1.44309e-06
		592.575	0.000698485	0.000214872	0.000453509	0.00152849	2.15006e-07
		592.803	0.000499181	3.6277e-05	5.57772e-05	0.00142074	9.17635e-07
		593.031	0.000115336	9.5371e-05	0.000268985	0.00140713	1.30767e-06
		593.259	0.000477036	0.000339134	1.14914e-05	0.00142174	6.03516e-07
		593.487	0.000307258	1.41168e-05	0.000711843	0.00126121	1.56149e-07
		593.714	0.000586595	0.000737866	0.000225092	0.00149632	2.1458e-07
		593.942	0.000822339	3.7516e-05	0.000121125	0.00141302	9.32671e-07
		594.17	0.000424521	0.000758672	0.000586043	0.00153504	1.08565e-06
		594.398	0.000748669	3.7516e-05	0.000511541	0.00205116	7.29823e-07
		594.626	0.000370521	0.000919384	8.41588e-05	0.00218677	2.67061e-07
		594.854	0.000659208	8.01467e-06	0.000687232	0.002088	6.33888e-07
		595.082	0.00018112	0.000433604	0.000460078	0.00203362	6.56642e-08
		595.31	0.000835734	0.000256957	0.000195314	0.00196122	8.63523e-09
		595.538	2.7575e-06	0.000602194	0.000224472	0.00161929	6.55883e-08
		595.766	7.80563e-05	0.00066836	0.000319135	0.00168325	2.15872e-07
		595.994	0.000215812	0.000638953	0.000480748	0.0019277	4.16956e-07
		596.222	2.66293e-05	0.000131679	0.000796628	0.0016906	6.74839e-07
		596.45	0.000570286	0.000286067	0.000333827	0.00160606	2.13989e-07
		596.679	0.00029824	0.000140236	0.000568486	0.00170405	8.27871e-08
		596.907	0.000276216	0.000932345	0.000406991	0.00179608	4.5702e-08
		597.135	0.00034963	0.000542984	0.000884135	0.00173343	1.43131e-06
		597.363	0.000208313	0.00101316	2.61101e-05	0.00175003	8.22569e-07
		597.591	0.000305424	0.000102144	0.000260043	0.00156926	1.19813e-07
		597.819	0.000400813	0.000682215	0.000179337	0.00148708	5.41603e-07
		598.047	0.000686978	0.000109487	0.000348086	0.00159453	1.33567e-06
		598.275	0.000188023	0.000711585	0.000297562	0.00224095	1.55217e-07
		598.503	0.000178852	0.000109485	0.000392099	0.00207742	3.42261e-07
		598.732	0.000217369	0.000682201	0.000318732	0.00180848	8.27428e-08
		598.96	0.000488854	0.000461926	0.000149986	0.00204172	2.82079e-07
		599.188	0.000525541	0.000315075	0.000406773	0.00170694	6.55054e-08
		599.416	0.000312755	2.87173e-05	0.000377426	0.00167379	9.54264e-07
		599.644	0.000232069	0.00051338	0.000282079	0.00174833	5.99969e-07
		599.873	0.000657687	0.000169549	0.000560907	0.00220976	8.96286e-07
		600.101	0.000334805	0.000118146	0.000209538	0.00231614	1.52097e-06
		600.329	0.000789776	0.000344483	0.000670971	0.00152321	9.2903e-07
		600.557	0.000518502	0.000880955	0.000568509	0.00157927	1.24616e-06
		600.786	0.000665335	0.000221055	0.000356455	0.00203084	2.66569e-07
		601.014	0.000401035	0.000219749	2.61111e-05	0.00183992	6.69804e-07
		601.242	0.000782801	5.94271e-05	0.000216977	0.00181427	1.72426e-07
		601.47	0.00024686	0.000543005	1.14292e-05	0.00224852	2.87978e-07
		601.699	0.0006583	0.000491807	0.000583463	0.00181049	2.82373e-07
		601.927	0.000548124	0.000815215	0.000568774	0.00165539	8.03391e-07
		602.155	0.000437947	0.000324061	0.000510018	0.00187017	6.74689e-07
		602.384	0.000202905	0.000139	2.61233e-05	0.0019069	1.19935e-07
		602.612	0.000193863	0.000749584	0.000466276	0.0020541	5.63835e-07
		602.84	0.000188346	0.000499505	0.000429528	0.00193047	6.00945e-07
		603.069	0.000607306	1.40566e-05	0.000363383	0.00222434	2.29749e-07
		603.297	0.000335349	0.000595123	0.000216392	0.00214347	2.29749e-07
		603.525	0.000703451	0.000639793	0.000643206	0.00209359	1.10017e-06
		603.754	0.000262068	0.000632432	0.000643206	0.00193023	5.80151e-07
		603.982	1.19516e-05	0.00155262	0.000679984	0.00227036	4.70036e-07
		604.211	0.000107584	0.000875361	0.000606427	0.00211222	6.01451e-07
		604.439	0.000512185	0.00042762	0.000613783	0.0019466	1.57285e-07
		604.667	0.000232824	0.000257197	0.000717321	0.00207832	5.07599e-07
		604.896	0.000120557	0.000404541	0.000393418	0.00221706	2.14437e-07
		605.124	0.000424238	0.00118546	0.000231466	0.00250622	6.92157e-07
		605.353	0.000431601	0.0003014	0.000761489	0.00285757	2.30122e-07
		605.581	6.17211e-05	0.000840036	5.48461e-05	0.00249291	2.16538e-07
		605.81	0.000380442	0.000102587	0.000482232	0.00179528	8.04487e-07
		606.038	0.00015936	0.000758917	0.000924355	0.0019648	1.18657e-07
		606.267	0.000955254	0.000316448	0.0004896	0.00209384	3.0018e-07
		606.495	2.67115e-05	0.000670423	0.000209589	0.00256807	8.65187e-09
		606.724	0.000216681	0.00121727	0.00057119	0.00216401	2.30565e-07
		606.952	0.000203767	0.000914636	0.000799834	0.00212895	2.32249e-07
		607.181	0.000579957	0.000331506	0.000740829	0.00206629	6.58523e-08
		607.409	0.000690601	0.000759627	0.000209785	0.00248307	6.56235e-07
		607.638	0.000329433	0.000878446	6.23238e-05	0.00243971	6.03571e-07
		607.866	0.00067456	0.00152854	0.000261628	0.00262388	1.95138e-07
		608.095	0.000764988	0.000339164	0.00110313	0.00217873	2.83804e-07
		608.324	0.000122728	0.000907995	0.00022472	0.00280997	2.30753e-07
		608.552	0.000307598	0.000524383	0.00038012	0.0022353	2.18195e-06
		608.781	0.000278039	0.00101245	0.000424455	0.00214905	3.82052e-07
		609.009	0.000743597	1.41324e-05	0.000587016	0.00214044	9.95089e-07
		609.238	0.000662309	0.000768415	0.000151898	0.00204416	1.7793e-07
		609.467	0.000691868	0.000908919	0.000505736	0.0021366	3.80293e-07
		609.695	0.000135906	0.000791274	0.000476585	0.00236774	6.95354e-07
		609.924	0.000832984	0.000495225	0.000824171	0.00251934	4.5532e-07
		610.153	0.000263484	0.000302793	0.000424817	0.00217906	2.15428e-07
		610.381	0.000729439	0.000835682	0.000144632	0.0022643	8.68324e-09
		610.61	0.000624669	0.00125139	3.28018e-06	0.00257955	1.95697e-07
		610.839	7.86591e-05	0.00110322	0.000499266	0.00266276	2.15642e-07
		611.067	0.000411814	0.000725382	0.00131357	0.00243298	1.62599e-06
		611.296	0.000619111	0.000325319	0.000203155	0.00215545	8.29526e-07
		611.525	0.00011392	0.00122272	2.55086e-05	0.00263383	4.14032e-07
		611.754	0.000552915	0.000622151	0.000558928	0.00247571	3.28037e-07
		611.982	2.68561e-05	0.000755611	0.000736735	0.00261016	5.48289e-07
		612.211	0.000486231	0.000407133	0.000188498	0.00247195	6.80586e-07
		612.44	0.000486231	0.000881656	0.00038853	0.00261275	5.68368e-07
		612.669	0.000575535	0.000259022	0.000270177	0.00248105	2.87448e-08
		612.897	0.000145504	0.00124581	0.000855857	0.00286411	1.78521e-07
		613.126	0.000338277	0.000748707	0.00107827	0.00256109	4.61563e-08
		613.355	0.000286376	0.000481606	0.00055931	0.00262043	1.95985e-07
		613.584	0.000338524	0.000370585	0.000574557	0.00239772	1.56956e-07
		613.813	0.000180859	0.000986852	3.29638e-05	0.00258085	4.78316e-07
		614.041	0.00045724	0.000259211	0.000507785	0.00246453	1.03713e-07
		614.27	6.39929e-05	0.000778954	0.000262955	0.00255708	3.836e-07
		614.499	0.000101092	0.000793804	0.000656167	0.00289479	6.83671e-07
		614.728	0.000442615	0.00098733	1.07117e-05	0.00227457	2.32036e-07
		614.957	0.000160527	0.000890759	0.000396691	0.00292067	3.2866e-07
		615.186	0.000650469	0.000846188	0.000240815	0.00242467	1.58717e-07
		615.415	0.000977096	9.591e-05	0.000129475	0.00216857	1.01484e-06
		615.644	0.000257166	0.000824335	0.000604844	0.00266107	8.37558e-08
		615.873	0.000509693	0.00182028	0.00101331	0.00281103	4.57237e-07
		616.101	1.76422e-05	0.00119596	0.000924187	0.00302023	6.63073e-08
		616.33	0.000873628	0.000556769	0.000753375	0.00260076	9.07158e-07
		616.559	0.000116096	0.000735448	0.000263329	0.00241207	2.53941e-07
		616.788	0.000195977	0.0015013	0.00044164	0.00293933	4.62556e-08
		617.017	0.000173686	0.00102543	0.000753684	0.00307838	2.88067e-08
		617.246	0.000418885	0.000675964	0.000612521	0.00307095	1.80767e-07
		617.475	0.000428168	0.000817238	0.00106573	0.00278365	3.84145e-07
		617.704	0.000294556	0.000973821	0.000568199	0.0029608	2.91587e-07
		617.933	0.000190485	0.00127137	0.00069456	0.00299308	5.70237e-07
		618.162	0.000636503	0.000891994	0.000627663	0.00266595	3.24762e-07
		618.391	0.000175617	0.00142759	0.000211417	0.0026123	5.12532e-07
		618.62	7.15678e-05	0.000840175	0.00101448	0.0028973	4.75116e-07
		618.849	0.000285354	0.00125687	0.000375055	0.00345377	2.18492e-07
		619.079	0.000354131	0.000646708	0.000189175	0.00300142	3.99984e-07
		619.308	0.000183106	0.00130152	0.000665028	0.00292705	5.70409e-07
		619.537	9.94744e-05	0.0010487	0.000873363	0.00340389	1.96588e-07
		619.766	0.000233343	0.000884973	0.000523848	0.0028506	5.34869e-07
		619.995	0.000711175	0.00039378	0.000367682	0.00278646	4.00052e-07
		620.224	0.000151534	0.00170363	0.000159461	0.00366269	5.86521e-07
		620.453	0.000309569	0.000951953	0.000360246	0.00309864	5.50352e-07
		620.682	0.000614672	0.00110857	0.000665337	0.00285253	8.3892e-08
		620.911	0.000666747	0.000706564	0.000546318	0.00279935	5.70674e-07
		621.141	0.000106943	0.000892677	0.000382668	0.0030982	1.45332e-06
		621.37	0.000283825	0.00133188	0.000613973	0.00393292	4.74454e-07
		621.599	0.000337436	0.00133919	0.000580247	0.00324965	2.00137e-07
		621.828	0.000181219	0.00117486	0.00108285	0.00318083	6.15508e-07
		622.057	0.000434263	0.00154175	0.000240307	0.00363437	4.76883e-07
		622.286	0.000183486	0.000695648	0.000903046	0.00333201	3.45763e-07
		622.516	0.000265426	0.00153974	0.000605326	0.00378198	6.22149e-07
		622.745	1.70571e-06	0.000935675	0.00131803	0.0034832	2.54749e-07
		622.974	0.000274479	0.00122326	0.000443179	0.00364902	3.18354e-07
		623.203	0.000534876	0.00121633	0.000819034	0.00333113	4.61922e-07
		623.433	0.00018747	0.00178969	0.000371923	0.00374182	4.52709e-07
		623.662	0.000155926	0.00103656	0.00119458	0.00326932	1.15613e-06
		623.891	1.47549e-05	0.0018815	0.000650294	0.00367293	3.41765e-07
		624.12	0.000779164	0.000939764	0.00104547	0.00348674	6.16994e-07
		624.35	0.000353518	0.00109651	0.000838896	0.00345411	4.50684e-07
		624.579	0.000466581	0.00107198	0.000263953	0.00325812	3.35084e-07
		624.808	0.000661082	0.00188357	0.000974911	0.00377437	4.64805e-07
		625.038	0.000291775	0.00105209	0.0012906	0.00359295	6.39442e-08
		625.267	0.000298249	0.00177538	0.000618354	0.00413631	8.78058e-07
		625.496	0.000436875	0.00155973	0.000824875	0.00361471	5.68057e-07
		625.726	0.000239168	0.00172481	0.000460593	0.00485233	3.00862e-08
		625.955	0.000770033	0.000884078	0.00117446	0.00363573	6.64663e-07
		626.184	0.000606686	0.00161199	0.000323497	0.00356433	6.24778e-08
		626.414	2.72153e-05	0.000985205	0.000775665	0.00333603	3.17826e-08
		626.643	0.00013528	0.00130997	0.0009417	0.00361649	1.19013e-07
		626.873	0.000641236	0.00130588	0.000888959	0.0036277	6.69997e-07
		627.102	0.000381533	0.000669565	0.000665546	0.00423217	5.4099e-07
		627.331	0.000324214	0.0016706	0.000660066	0.00384117	1.11082e-06
		627.561	0.000213703	0.00153799	0.000933883	0.00371837	3.4699e-08
		627.79	0.000683839	0.00168141	0.00103639	0.00396403	1.33875e-06
		628.02	0.000784963	0.00185957	0.000451257	0.00397283	2.28124e-07
		628.249	0.000229233	0.0018839	0.000362913	0.00392943	1.93212e-07
		628.479	9.25356e-05	0.00224134	0.00100513	0.0046409	3.53667e-06
[truncated: 1,916 more rows]

## Sheet: Figure 3f
Figure 3f
		Mode	neff_Si	neff_GRIN
		1	1.44679	1.45954
		2	1.44659	1.45845
		3	1.44659	1.45845
		4	1.44634	1.45734
		5	1.44634	1.45734
		6	1.44625	1.45733

## Sheet: Figure 3g
Figure 3g
		wavelength (nm)	spectra_1	spectra_2	spectra_3	edge_max	edge_min
		191.508	0.00298657	0.00327157	0.0038507	0.00564942	0.00296592
		191.716	0.00372678	0.00411491	0.00415176	0.00651545	0.00296916
		191.923	0.00368924	0.00453658	0.00338907	0.00581007	0.00296548
		192.131	0.00372678	0.00385388	0.00304306	0.00632744	0.0029659
		192.339	0.00390747	0.0035423	0.00366525	0.00578468	0.00296568
		192.546	0.00392755	0.00331173	0.00328391	0.00594585	0.00296585
		192.754	0.00372678	0.00371332	0.00352957	0.00578736	0.00296625
		192.961	0.00459007	0.00359284	0.00523557	0.00633111	0.00296568
		193.169	0.00372678	0.0037334	0.00417183	0.00575622	0.00296548
		193.377	0.00398778	0.0037334	0.00467359	0.00591358	0.00296605
		193.584	0.00404801	0.0030507	0.00445281	0.00545167	0.00296752
		193.792	0.00408816	0.00439602	0.00443274	0.00623771	0.00296542
		194	0.00300404	0.00391411	0.00348943	0.00554609	0.00296614
		194.207	0.00440938	0.00465706	0.00338907	0.00618062	0.00296805
		194.415	0.00342564	0.00318087	0.00437253	0.00583234	0.00296603
		194.623	0.00398778	0.00339205	0.00459331	0.00632869	0.00296548
		194.83	0.00356878	0.00407475	0.00354964	0.00529789	0.00296779
		195.038	0.00408816	0.00463698	0.00397112	0.00606858	0.00296733
		195.246	0.00392755	0.00507873	0.00310809	0.00538666	0.00296585
		195.454	0.00352602	0.00419523	0.00320844	0.00635946	0.0029679
		195.661	0.00316725	0.00299046	0.00449296	0.00534791	0.00296607
		195.869	0.00370671	0.00463698	0.00433239	0.00615105	0.00296764
		196.077	0.00340556	0.00323141	0.00427218	0.00567188	0.00296552
		196.285	0.00326503	0.00515904	0.00481408	0.00590514	0.00296976
		196.492	0.00324495	0.00447634	0.00360985	0.00574982	0.00296537
		196.7	0.00392755	0.00503857	0.00435246	0.00639377	0.00296696
		196.908	0.00384724	0.00415507	0.00441267	0.00531304	0.00296616
		197.116	0.00336541	0.0045165	0.00346936	0.00601675	0.00296749
		197.324	0.0034684	0.00316079	0.00332886	0.00605812	0.00296585
		197.532	0.00316465	0.00417515	0.00360985	0.00623244	0.00296638
		197.74	0.00356617	0.00439602	0.00318356	0.00634467	0.00296585
		197.947	0.00352602	0.00409483	0.00409154	0.00661596	0.00296563
		198.155	0.00378701	0.00447634	0.00320844	0.00551529	0.00296722
		198.363	0.00380709	0.00385388	0.00529578	0.00594971	0.00296796
		198.571	0.00394762	0.00313101	0.00377041	0.00550181	0.00296592
		198.779	0.00448969	0.00307078	0.00393098	0.00634777	0.00296548
		198.987	0.00300664	0.00367316	0.00312335	0.00547186	0.00296719
		199.195	0.00422869	0.00407475	0.00391091	0.00614322	0.00296719
		199.403	0.00344832	0.00328127	0.00354483	0.00538019	0.00296656
		199.611	0.00408816	0.00399443	0.0045331	0.00644322	0.0029672
		199.819	0.00342825	0.00324111	0.00342921	0.00558491	0.00296575
		200.027	0.0054935	0.00463698	0.00529578	0.00651565	0.00296956
		200.235	0.0039677	0.00411491	0.00326865	0.00557868	0.00296649
		200.443	0.00378701	0.00447634	0.00433239	0.00629805	0.00296904
		200.651	0.00380709	0.00318087	0.0030278	0.00595135	0.00296619
		200.859	0.00384985	0.00511888	0.00369013	0.00655594	0.00296755
		201.067	0.0036264	0.00395427	0.00469366	0.00615642	0.00296637
		201.275	0.00412831	0.00415507	0.00489437	0.00623321	0.00296696
		201.483	0.00400785	0.00471729	0.00324858	0.005452	0.00296603
		201.692	0.00376694	0.00411491	0.00300773	0.00663087	0.00296733
		201.9	0.00404801	0.00311094	0.00403133	0.00593888	0.00296605
		202.108	0.00400785	0.00415507	0.00298766	0.00584739	0.00296767
		202.316	0.00392755	0.00443618	0.00334412	0.00556055	0.00296625
		202.524	0.00428892	0.003633	0.0038507	0.00642818	0.00296574
		202.732	0.00463022	0.00339205	0.00401126	0.00562893	0.00296656
		202.94	0.00380709	0.00483777	0.00377041	0.00601119	0.00296614
		203.149	0.00350594	0.00493817	0.00433239	0.00570639	0.00296656
		203.357	0.00416846	0.00299046	0.00340914	0.00619843	0.00296566
		203.565	0.0031271	0.00343221	0.00316349	0.00589858	0.00296619
		203.773	0.00324495	0.00501849	0.00445281	0.00638253	0.00296594
		203.981	0.00344572	0.00313101	0.00397112	0.00603897	0.00296563
		204.19	0.0031271	0.00449642	0.00388603	0.00596187	0.00296568
		204.398	0.00394762	0.00369324	0.00408673	0.00569599	0.00296614
		204.606	0.00400785	0.00433578	0.00421197	0.00646188	0.00296952
		204.815	0.00446961	0.00401451	0.00314823	0.00569117	0.00296685
		205.023	0.0038874	0.00455666	0.00354964	0.00626899	0.00296592
		205.231	0.00370671	0.00299046	0.00334893	0.00546348	0.00296592
		205.439	0.00390747	0.00419523	0.00383063	0.00610396	0.002966
		205.648	0.00454991	0.00517912	0.00312335	0.00549954	0.00296642
		205.856	0.00372678	0.00521928	0.00401126	0.0062775	0.00296963
		206.064	0.00509198	0.00323141	0.0037102	0.00590371	0.00296553
		206.273	0.00424877	0.00479761	0.00409154	0.00643541	0.00296579
		206.481	0.00300404	0.00367316	0.00408673	0.00599185	0.00296519
		206.69	0.00372678	0.00447634	0.00421197	0.00619658	0.00296922
		206.898	0.00360633	0.00330135	0.00364999	0.00578658	0.00296861
		207.106	0.00360893	0.00497833	0.003369	0.00606695	0.00296585
		207.315	0.00342825	0.00322103	0.00348462	0.00561531	0.00296579
		207.523	0.00509198	0.00327157	0.00413168	0.00596156	0.00296619
		207.732	0.00298396	0.00322103	0.00377041	0.00602503	0.00296794
		207.94	0.00300664	0.00499841	0.00433239	0.00630214	0.00296592
		208.149	0.00340556	0.00301054	0.00314823	0.00596797	0.00296563
		208.357	0.00450976	0.00319125	0.00369013	0.00662407	0.00297093
		208.566	0.00376694	0.00331173	0.003369	0.00564489	0.00296585
		208.774	0.00485106	0.00439602	0.0045331	0.00661316	0.00297005
		208.983	0.00360633	0.0038338	0.00338907	0.00611155	0.0029699
		209.191	0.00404801	0.00415507	0.00393098	0.00573257	0.0029699
		209.4	0.00372678	0.00311094	0.00330398	0.00554437	0.00296897
		209.608	0.00324756	0.00475745	0.00461338	0.00600998	0.00296922
		209.817	0.00310442	0.00401451	0.00312335	0.0059122	0.00296552
		210.025	0.0047306	0.00465706	0.00328872	0.00631974	0.00296656
		210.234	0.00372678	0.00311094	0.00346455	0.00552185	0.00296548
		210.443	0.00428892	0.00377356	0.00344929	0.00595226	0.00296519
		210.651	0.00300404	0.00351253	0.00465352	0.00595226	0.00296838
		210.86	0.00390747	0.00479761	0.00344929	0.00686482	0.00296987
		211.068	0.00304419	0.00479761	0.0031683	0.00557162	0.00296585
		211.277	0.00380709	0.00457674	0.00465352	0.00625479	0.00296579
		211.486	0.00404801	0.00321133	0.00320363	0.00546188	0.00296759
		211.694	0.00342825	0.00399443	0.00427218	0.0059306	0.00296592
		211.903	0.00314718	0.00304031	0.00340433	0.00631215	0.00296759
		212.112	0.00426885	0.00527952	0.00433239	0.00595561	0.00296616
		212.321	0.00495144	0.00326119	0.00332886	0.00545488	0.00296618
		212.529	0.00501167	0.0044161	0.00421197	0.00603834	0.00297105
		212.738	0.00389	0.00471729	0.00429225	0.00558434	0.00296596
		212.947	0.00374686	0.00319125	0.00373027	0.0061699	0.00296607
		213.156	0.00340817	0.00415507	0.00324377	0.0054081	0.00296581
		213.364	0.00412831	0.00366278	0.00401126	0.00610407	0.00296592
		213.573	0.0038874	0.00389404	0.00310328	0.00619391	0.00296529
		213.782	0.00400785	0.00395427	0.00417183	0.00621886	0.00296575
		213.991	0.0039677	0.00372302	0.00370539	0.00593423	0.00296608
		214.199	0.0036264	0.00419523	0.00304787	0.00629692	0.00296579
		214.408	0.00308695	0.003633	0.00344929	0.00639428	0.00296744
		214.617	0.00348587	0.00375348	0.00312335	0.0063908	0.00297079
		214.826	0.0034684	0.00405467	0.003369	0.00589903	0.00296592
		215.035	0.00517228	0.00351253	0.00485423	0.00611218	0.00296614
		215.244	0.00489121	0.00401451	0.00387077	0.00579497	0.00296594
		215.453	0.00408816	0.0045165	0.00425211	0.00643135	0.00296748
		215.662	0.00312449	0.00495825	0.00318356	0.00582716	0.00297243
		215.87	0.00461014	0.00329165	0.00467359	0.00628386	0.00296592
		216.079	0.00310442	0.00343221	0.00352957	0.00561325	0.00296585
		216.288	0.00368663	0.00427555	0.00393098	0.00635231	0.00296555
		216.497	0.00448969	0.00304031	0.003369	0.00576532	0.0029672
		216.706	0.00420862	0.00479761	0.00350469	0.0062052	0.00296619
		216.915	0.00312449	0.00415507	0.00324858	0.00565298	0.00296555
		217.124	0.00360633	0.00367316	0.00320363	0.00652351	0.00296764
		217.333	0.00414839	0.00321133	0.00332886	0.0057297	0.00296541
		217.542	0.00461014	0.00411491	0.00320844	0.0061426	0.0029659
		217.751	0.00450976	0.00306039	0.0038507	0.00549019	0.00296548
		217.96	0.00382717	0.0043157	0.00379049	0.00639247	0.00296596
		218.169	0.00441199	0.00327157	0.00395105	0.00562373	0.00296555
		218.378	0.00410824	0.00367316	0.00304787	0.00627019	0.00296592
		218.587	0.00302411	0.00351253	0.00308802	0.00544148	0.00296638
		218.796	0.00348587	0.0043157	0.00332886	0.00613824	0.00296774
		219.005	0.00440938	0.00321133	0.00352957	0.00579623	0.00296605
		219.215	0.00380709	0.00473737	0.00312816	0.0060887	0.00296733
		219.424	0.00324756	0.00358246	0.00348943	0.0058926	0.00296537
		219.633	0.00358625	0.00312063	0.003369	0.00589671	0.00296566
		219.842	0.00432907	0.003633	0.00377041	0.00568274	0.00296537
		220.051	0.00326503	0.00503857	0.00314823	0.00594672	0.00296775
		220.26	0.00300404	0.00463698	0.00431232	0.00559025	0.00296592
		220.469	0.00521243	0.00311094	0.00449296	0.00639944	0.00296607
		220.679	0.00364909	0.00393419	0.00437253	0.00542116	0.00296638
		220.888	0.00452984	0.00319125	0.00346936	0.00667097	0.00296642
		221.097	0.00348587	0.00403459	0.00369013	0.00578826	0.00296541
		221.306	0.00509198	0.00311094	0.00387077	0.00615172	0.00296656
		221.515	0.00356878	0.00505865	0.00364999	0.00568928	0.00296566
		221.725	0.00348587	0.00409483	0.0047338	0.00641327	0.00296913
		221.934	0.00308695	0.00449642	0.00380575	0.00617317	0.00296961
		222.143	0.00316465	0.00503857	0.00465352	0.00625526	0.00296607
		222.352	0.00330779	0.00443618	0.00332405	0.00586202	0.00296585
		222.562	0.00372678	0.003633	0.00381056	0.00599745	0.00296592
		222.771	0.00324495	0.00303062	0.00300292	0.00585051	0.00296622
		222.98	0.00461014	0.00483777	0.00381056	0.00586111	0.0029657
		223.19	0.0039677	0.00332143	0.00310809	0.00625214	0.00296656
		223.399	0.00352602	0.003633	0.00395105	0.0063282	0.00296679
		223.608	0.0030468	0.00339205	0.0047338	0.00583797	0.00296605
		223.818	0.00402793	0.00377356	0.00364999	0.00658386	0.00296589
		224.027	0.00340556	0.00313101	0.00360504	0.00548162	0.00296568
		224.236	0.00356617	0.00463698	0.00457324	0.0061308	0.00296563
		224.446	0.00424877	0.00330135	0.00314823	0.00562537	0.00296533
		224.655	0.00515221	0.00421531	0.00328391	0.00604664	0.00296563
		224.865	0.00308695	0.00304031	0.00397112	0.00566619	0.00296519
		225.074	0.00364648	0.00385388	0.00332886	0.00618848	0.00296801
		225.284	0.00499159	0.00413499	0.00393098	0.00564741	0.00296592
		225.493	0.00561396	0.00435586	0.00389084	0.00624519	0.00297054
		225.702	0.00302411	0.00384349	0.00481408	0.00552965	0.00296625
		225.912	0.00519236	0.00375348	0.00318356	0.00597884	0.0029656
		226.121	0.00336541	0.00335189	0.0035095	0.00626426	0.00296552
		226.331	0.00483098	0.00423539	0.00352957	0.00648389	0.00296623
		226.54	0.00358625	0.0038338	0.00340914	0.00547461	0.00296579
		226.75	0.00533289	0.00335189	0.00373027	0.00598458	0.00296704
		226.96	0.00344572	0.00415507	0.00377041	0.00602026	0.00296548
		227.169	0.00298396	0.00421531	0.00403133	0.00625246	0.0029676
		227.379	0.00332526	0.00335189	0.00320844	0.0053082	0.00296552
		227.588	0.00310442	0.00375348	0.00455317	0.00601664	0.00297064
		227.798	0.00352602	0.00376317	0.00360985	0.0055887	0.00296711
		228.007	0.00300664	0.00331173	0.00435246	0.00621694	0.00296605
		228.217	0.00298396	0.00361292	0.00395105	0.00534521	0.00296622
		228.427	0.00376694	0.00499841	0.00425211	0.00633938	0.00296801
		228.636	0.00342564	0.00369324	0.0038507	0.00587189	0.0029659
		228.846	0.00432907	0.00497833	0.00334893	0.00644154	0.00296796
		229.055	0.0032851	0.00393419	0.00298766	0.00543827	0.00296619
		229.265	0.00390747	0.00425547	0.00352957	0.00625682	0.00296778
		229.475	0.00404801	0.0045165	0.00377041	0.00555568	0.00296605
		229.685	0.00332526	0.00335189	0.00547641	0.00618477	0.00296607
		229.894	0.00340817	0.00425547	0.00338907	0.00551979	0.00296809
		230.104	0.00350594	0.00385388	0.00485423	0.00641553	0.00296579
		230.314	0.00340817	0.00423539	0.00421197	0.00568037	0.00296897
		230.523	0.00400785	0.00409483	0.00409154	0.00593631	0.00296916
		230.733	0.00330518	0.0037334	0.00360985	0.00666618	0.00296748
		230.943	0.00312449	0.00443618	0.00401126	0.00641708	0.00296623
		231.153	0.00374947	0.00307078	0.00433239	0.0056412	0.00296541
		231.362	0.00489121	0.00399443	0.00391091	0.00610451	0.00296805
		231.572	0.00322748	0.00337197	0.00320363	0.00523086	0.00296592
		231.782	0.00364648	0.00463698	0.00497465	0.0061986	0.00296555
		231.992	0.00302411	0.00299046	0.00340914	0.00540862	0.00296622
		232.202	0.00428892	0.00393419	0.00360985	0.00605104	0.0029679
		232.412	0.00344832	0.00306039	0.0038507	0.00553053	0.00296568
		232.621	0.00456999	0.00321133	0.00320844	0.00638158	0.00296789
		232.831	0.00300404	0.00407475	0.00296759	0.00550631	0.00296568
		233.041	0.00448969	0.00399443	0.00342921	0.00619166	0.00296696
		233.251	0.00412831	0.00335189	0.00310328	0.0055549	0.00296763
		233.461	0.00485106	0.00351253	0.00515528	0.00598057	0.00296612
		233.671	0.00456999	0.00351253	0.00320844	0.00619051	0.00296614
		233.881	0.00372678	0.00457674	0.00471373	0.00617599	0.00296759
		234.091	0.0032048	0.00328127	0.00449296	0.00533131	0.00296579
		234.301	0.00452984	0.0043157	0.00436772	0.0065225	0.00296637
		234.511	0.00306687	0.00328127	0.00332886	0.00580403	0.00296575
		234.721	0.004309	0.00507873	0.00367006	0.00660736	0.00296642
		234.931	0.00332526	0.00343221	0.0030278	0.00612621	0.00296592
		235.141	0.0054132	0.00359284	0.00324858	0.00621967	0.00296579
		235.351	0.00336802	0.00345229	0.0041919	0.00556894	0.00296594
		235.561	0.0043893	0.00399443	0.00481408	0.00615625	0.00296742
		235.771	0.00409077	0.00377356	0.00373027	0.00567067	0.00296553
		235.981	0.00485106	0.00391411	0.00433239	0.00587577	0.00296619
		236.191	0.00420862	0.00367316	0.00332405	0.00587845	0.0029656
		236.401	0.00382717	0.00495825	0.00393098	0.00606695	0.00296596
		236.611	0.00426885	0.00391411	0.00312335	0.00530943	0.00296563
		236.821	0.00469045	0.00443618	0.00356971	0.00628386	0.00296612
		237.031	0.00344572	0.004225	0.00304306	0.0062763	0.00296623
		237.241	0.00444953	0.00425547	0.00366525	0.00614792	0.00296553
		237.451	0.0031271	0.00343221	0.00403133	0.0056695	0.00296519
		237.661	0.004309	0.00477753	0.00324858	0.0063221	0.00296879
		237.871	0.00358625	0.00407475	0.00397112	0.00583461	0.00296589
		238.082	0.00376694	0.00503857	0.00369013	0.00639811	0.00296655
		238.292	0.00336541	0.00521928	0.00300773	0.00588419	0.00296553
		238.502	0.00316465	0.0046169	0.00425211	0.00696307	0.00296733
		238.712	0.00452984	0.00362262	0.00346936	0.00561416	0.00296575
		238.922	0.0032851	0.0043157	0.00451303	0.0065133	0.00296552
		239.133	0.00424877	0.00483777	0.00356971	0.00591555	0.00296642
		239.343	0.00334794	0.00387396	0.00320844	0.00603059	0.0029742
		239.553	0.00358625	0.00314071	0.00340433	0.00637233	0.0029659
		239.763	0.00493137	0.00535984	0.00369013	0.00643845	0.00296742
		239.974	0.00521243	0.00399443	0.00401126	0.00608606	0.00296605
		240.184	0.00350594	0.00339205	0.00348943	0.00657328	0.00296563
		240.394	0.00418854	0.00399443	0.00368532	0.00589005	0.00296755
		240.604	0.00432907	0.00411491	0.00433239	0.00623998	0.00296548
		240.815	0.00308434	0.00391411	0.00326384	0.00562897	0.00296585
		241.025	0.00527266	0.0043157	0.00449296	0.00665639	0.00296579
		241.235	0.00398778	0.0038338	0.00362992	0.00610017	0.00296614
		241.446	0.00412831	0.00375348	0.00437253	0.0059273	0.00296645
		241.656	0.00318472	0.00337197	0.003369	0.00606212	0.00296605
		241.866	0.00493137	0.00379364	0.0040514	0.00580937	0.00296638
		242.077	0.00338809	0.00342182	0.00312816	0.00558063	0.00296622
		242.287	0.00565411	0.00419523	0.00346936	0.00591703	0.00296744
		242.498	0.00316725	0.00319125	0.003369	0.00585684	0.00296579
		242.708	0.00461014	0.00345229	0.00344448	0.00641379	0.00296946
		242.918	0.00370671	0.00333181	0.00382582	0.00574258	0.00296592
		243.129	0.00469045	0.00415507	0.00389084	0.00655898	0.00296759
		243.339	0.00372939	0.00327157	0.00330879	0.00587342	0.00296619
		243.55	0.00308434	0.00379364	0.00457324	0.0062225	0.00296619
		243.76	0.00358625	0.00417515	0.00354964	0.00604558	0.00296612
		243.971	0.00340556	0.00419523	0.0038507	0.00629644	0.00296619
		244.181	0.00440938	0.00335189	0.00370539	0.00548982	0.00296696
		244.392	0.00416846	0.00329165	0.00425211	0.00613606	0.00296612
		244.602	0.00398778	0.00318087	0.00304306	0.00555483	0.00296655
		244.813	0.00374686	0.00576143	0.00324377	0.00594468	0.00296612
		245.023	0.00348587	0.00361292	0.00336419	0.0056313	0.00296581
		245.234	0.00436923	0.00546024	0.00457324	0.00663667	0.00296911
		245.445	0.00386732	0.00359284	0.00308802	0.00546698	0.00296829
		245.655	0.00513213	0.00359284	0.00409154	0.00569285	0.002967
		245.866	0.00340556	0.00351253	0.00358978	0.00563903	0.00296627
		246.076	0.00384724	0.00319125	0.00304306	0.00663906	0.0029677
		246.287	0.00316465	0.00415507	0.00397112	0.00601093	0.00296638
		246.498	0.00436923	0.00417515	0.00369013	0.00616805	0.002967
		246.708	0.00344832	0.00469721	0.00320844	0.00526444	0.00296605
		246.919	0.00493137	0.0033415	0.00417183	0.00664913	0.00296552
		247.129	0.0034684	0.00303062	0.0030832	0.00594157	0.00296563
		247.34	0.00368663	0.00387396	0.00401126	0.00610575	0.00296803
		247.551	0.00348848	0.00347237	0.00334412	0.00550349	0.00296605
		247.762	0.00517228	0.00399443	0.0031683	0.00638009	0.00296563
		247.972	0.00397031	0.00395427	0.00312335	0.0056102	0.0029656
		248.183	0.00346579	0.00505865	0.00409154	0.00596151	0.00296579
		248.394	0.00332526	0.00370294	0.00298285	0.00535773	0.00296585
		248.604	0.004309	0.00359284	0.00443274	0.0058383	0.00296542
		248.815	0.00360893	0.00347237	0.0034244	0.00566878	0.0029659
		249.026	0.00408816	0.00449642	0.00457324	0.00596034	0.00296568
		249.237	0.00376694	0.00303062	0.00320363	0.00535448	0.00296585
		249.447	0.00312449	0.0037334	0.00433239	0.00587768	0.00296541
		249.658	0.00400785	0.00298007	0.00373027	0.00566619	0.0029659
		249.869	0.00485106	0.00403459	0.00324858	0.00598989	0.00296614
		250.08	0.00428892	0.00297038	0.0032237	0.0055905	0.00296592
		250.291	0.00360633	0.00471729	0.00314823	0.00632963	0.0029677
		250.502	0.00326503	0.00355268	0.00377041	0.00551381	0.00296592
		250.712	0.00360633	0.00337197	0.00354964	0.00588694	0.00296579
		250.923	0.0038874	0.00322103	0.00338907	0.00547813	0.00296752
		251.134	0.00308434	0.00497833	0.00324377	0.00612275	0.00297078
		251.345	0.00374947	0.00439602	0.00312335	0.00555377	0.00296627
		251.556	0.00392755	0.00351253	0.00449296	0.00605662	0.0029697
		251.767	0.00306687	0.00505865	0.00352957	0.00560897	0.0029673
		251.978	0.00493137	0.00467714	0.00352957	0.00598901	0.00296719
		252.189	0.00300664	0.00409483	0.00338907	0.00548352	0.00296637
		252.4	0.00316725	0.00439602	0.0038507	0.00563114	0.00296566
		252.611	0.00477075	0.00413499	0.00356971	0.00532287	0.00296616
		252.822	0.00328771	0.00382341	0.00413168	0.00599064	0.00296897
		253.033	0.00308695	0.0033415	0.00352957	0.00539175	0.00296733
		253.244	0.00469045	0.00473737	0.0030278	0.00640901	0.00296592
		253.455	0.00308695	0.00304031	0.00401126	0.00508468	0.00296585
		253.666	0.00432907	0.00335189	0.00409154	0.00628823	0.00296553
		253.877	0.00314718	0.00322103	0.00338907	0.00565546	0.00296563
		254.088	0.00356617	0.00425547	0.00429225	0.00656588	0.0029713
		254.299	0.00368663	0.00351253	0.00320844	0.00528958	0.00296568
		254.51	0.00382717	0.00335189	0.00379049	0.00582507	0.00296759
		254.721	0.00308695	0.00483777	0.00296759	0.00557142	0.00296671
		254.932	0.00400785	0.00391411	0.00483415	0.00592975	0.00296592
		255.143	0.00330518	0.00391411	0.00381056	0.0056407	0.00296656
		255.354	0.00402793	0.00377356	0.00433239	0.00579497	0.00296625
		255.565	0.00308434	0.00423539	0.0034244	0.00545321	0.00296616
		255.777	0.00557381	0.00367316	0.00393098	0.00578803	0.00296605
		255.988	0.0038874	0.00352222	0.00340914	0.00563563	0.00296779
		256.199	0.0039677	0.00469721	0.00509507	0.00606294	0.00296634
		256.41	0.00444953	0.00298007	0.00312816	0.00537315	0.00296752
		256.621	0.00318472	0.0038338	0.0041919	0.00613762	0.00296625
		256.832	0.00382717	0.00407475	0.0030832	0.00533657	0.002967
		257.044	0.00374686	0.00427555	0.00387077	0.00627354	0.0029659
		257.255	0.00436923	0.00337197	0.00322851	0.00536487	0.00296563
		257.466	0.00382717	0.00387396	0.0041919	0.00592808	0.00296607
		257.677	0.00352602	0.00358246	0.00330398	0.005664	0.00296619
		257.889	0.00422869	0.00391411	0.00485423	0.0059638	0.00296574
		258.1	0.00372678	0.00311094	0.00328872	0.00628931	0.00296563
		258.311	0.00356617	0.00411491	0.00373027	0.00584879	0.00296603
		258.522	0.00393016	0.00308047	0.00336419	0.00534291	0.00296772
		258.734	0.00392755	0.00527952	0.00348943	0.00588684	0.00296786
		258.945	0.00416846	0.00377356	0.00298766	0.0058382	0.00296579
		259.156	0.00340556	0.00385388	0.00457324	0.00594702	0.00296719
		259.368	0.00300664	0.00307078	0.00304787	0.00587668	0.00296614
		259.579	0.00509198	0.00403459	0.0045331	0.00618264	0.00296568
		259.79	0.00344572	0.00323141	0.00366525	0.00549544	0.00296656
		260.002	0.00456999	0.00345229	0.0040514	0.0064103	0.00296568
		260.213	0.00397031	0.00323141	0.00397112	0.00589177	0.00296605
		260.425	0.00393016	0.00411491	0.00443274	0.00590539	0.00296801
		260.636	0.00380709	0.00401451	0.00380575	0.00598305	0.00296607
		260.847	0.00328771	0.00375348	0.00328872	0.006203	0.00296548
		261.059	0.00332526	0.00328127	0.00324858	0.00564397	0.00296605
		261.27	0.00382717	0.00537992	0.00360985	0.00611733	0.00296614
		261.482	0.0030468	0.00447634	0.00326384	0.00551392	0.00296605
		261.693	0.00493137	0.00455666	0.00356971	0.00708466	0.00296568
		261.905	0.00356878	0.00319125	0.00409154	0.00545357	0.00296759
		262.116	0.00406808	0.00527952	0.00328391	0.00582255	0.00296607
		262.328	0.00352602	0.00338166	0.00367006	0.00554437	0.00296607
		262.539	0.00366656	0.00503857	0.00407147	0.00604472	0.00296585
		262.751	0.00348587	0.00351253	0.00298285	0.00587026	0.00296625
		262.962	0.00348587	0.00387396	0.00397112	0.00601077	0.00296779
		263.174	0.00452984	0.00355268	0.00324858	0.00538273	0.00296749
		263.385	0.00348848	0.0038338	0.00429225	0.00569594	0.00296589
		263.597	0.0039677	0.00377356	0.00300292	0.00542936	0.00296592
		263.808	0.00302411	0.00439602	0.00360985	0.00608313	0.00296579
		264.02	0.00340556	0.00403459	0.00417183	0.00578291	0.00296563
		264.232	0.00420862	0.0044161	0.00348943	0.00597544	0.00296619
		264.443	0.00412831	0.00335189	0.00304306	0.00538163	0.00296585
		264.655	0.00422869	0.00411491	0.00443274	0.00598367	0.00296552
		264.866	0.00312449	0.00362262	0.00400645	0.00550595	0.00296764
		265.078	0.00469045	0.00385388	0.00389084	0.00662995	0.00296816
		265.29	0.00300404	0.00379364	0.00324858	0.00526045	0.00296622
		265.501	0.0043893	0.00463698	0.00443274	0.00597325	0.00296563
		265.713	0.00414839	0.00359284	0.00298766	0.00567591	0.00296585
		265.925	0.00420862	0.00359284	0.00461338	0.00639668	0.00296605
		266.137	0.00340556	0.00544016	0.00320844	0.00589105	0.00296568
		266.348	0.00350594	0.00415507	0.0038507	0.00608584	0.00296537
		266.56	0.00364648	0.00379364	0.00368532	0.00555541	0.00296519
		266.772	0.00344572	0.00483777	0.00485423	0.00620132	0.00296809
		266.983	0.00360633	0.00367316	0.00387077	0.00573107	0.00296568
		267.195	0.00424877	0.00314071	0.00332886	0.00600174	0.00296637
		267.407	0.00444953	0.00323141	0.00324377	0.00544993	0.00296733
		267.619	0.00336541	0.00423539	0.00381056	0.00625868	0.0029677
		267.831	0.0032048	0.00385388	0.00344448	0.00586317	0.00296555
		268.042	0.00481091	0.00351253	0.00377041	0.00616302	0.00296519
		268.254	0.004309	0.00346198	0.00320844	0.00535461	0.00296592
		268.466	0.00392755	0.00311094	0.00320363	0.0061426	0.00297267
		268.678	0.00316465	0.00327157	0.00391091	0.00545036	0.00296592
		268.89	0.00326503	0.00449642	0.00324377	0.00598413	0.00296592
		269.102	0.00302411	0.00351253	0.00380575	0.00573442	0.00296555
		269.314	0.00404801	0.00417515	0.00318356	0.00630327	0.00296653
		269.525	0.00300664	0.00302023	0.00304787	0.00549045	0.00296548
		269.737	0.00382717	0.00377356	0.00413168	0.00587658	0.00296594
		269.949	0.00300404	0.00356238	0.00422723	0.00518088	0.00296555
		270.161	0.00505182	0.00457674	0.00377041	0.00590075	0.00296607
		270.373	0.00424877	0.00309086	0.00340914	0.00558746	0.0029656
		270.585	0.00509198	0.00407475	0.00387077	0.00611414	0.002967
		270.797	0.00350594	0.00297038	0.00443274	0.00538826	0.00296519
		271.009	0.00316465	0.00403459	0.00310809	0.00578998	0.00296566
		271.221	0.00300664	0.00411491	0.00304787	0.0054735	0.00296548
		271.433	0.00380709	0.00391411	0.00362992	0.0060854	0.00296581
		271.645	0.00378962	0.00322103	0.00344929	0.00552992	0.00296566
		271.857	0.00491129	0.0054	0.0043926	0.00606089	0.00296548
		272.069	0.00310442	0.00303062	0.00318356	0.00552867	0.0029653
		272.281	0.00400785	0.00399443	0.00324858	0.00582823	0.00296623
		272.493	0.00452984	0.00339205	0.00328391	0.00566233	0.0029682
		272.705	0.00372678	0.00433578	0.00344929	0.00646161	0.00296619
		272.917	0.00308434	0.00314071	0.00396631	0.00555455	0.00296668
		273.129	0.00412831	0.003633	0.0041919	0.00609898	0.00296592
		273.341	0.00384724	0.00393419	0.00373027	0.00583643	0.00296656
		273.554	0.00348587	0.0038338	0.00417183	0.00632576	0.00296726
		273.766	0.00312449	0.00369324	0.00320844	0.00554375	0.00296605
		273.978	0.00444953	0.00535984	0.00373027	0.0060504	0.00296605
		274.19	0.00318472	0.00343221	0.003369	0.00526989	0.00296592
		274.402	0.00404801	0.00367316	0.00369013	0.0066133	0.00296764
		274.614	0.00316465	0.00459682	0.00362992	0.00560314	0.00296605
		274.826	0.00352602	0.00415507	0.00403133	0.00591121	0.00297111
		275.039	0.00342564	0.00378325	0.00332405	0.00565269	0.00296563
		275.251	0.00428892	0.00315109	0.00300292	0.0057549	0.00296555
		275.463	0.00424877	0.00358246	0.00369013	0.0055148	0.00296548
		275.675	0.00312449	0.0037334	0.00328872	0.00638494	0.00296555
		275.888	0.00368663	0.00329165	0.00310328	0.00510558	0.00296585
		276.1	0.00372678	0.00409483	0.0037102	0.00636312	0.00296649
		276.312	0.00380709	0.00331173	0.00308802	0.00546216	0.00296611
		276.524	0.00481091	0.0043157	0.00393098	0.00588098	0.00296964
		276.737	0.00306687	0.00312063	0.00320363	0.00579162	0.0029659
		276.949	0.00366656	0.00401451	0.00336419	0.00682602	0.00296541
		277.161	0.00348587	0.00314071	0.00369013	0.00570962	0.00296744
		277.374	0.00485106	0.00473737	0.00328872	0.00590169	0.00296759
		277.586	0.00366656	0.00339205	0.00328391	0.00550669	0.00296812
		277.798	0.00350594	0.00306039	0.00389084	0.00626479	0.00296733
		278.011	0.00334533	0.00308047	0.00387077	0.00504043	0.00296605
		278.223	0.00382717	0.00367316	0.00367006	0.00593736	0.00296764
		278.435	0.00330518	0.00417515	0.00346936	0.00535882	0.00296552
		278.648	0.0032851	0.00397435	0.0040514	0.00636351	0.00296519
		278.86	0.00452984	0.00355268	0.00379049	0.00639403	0.00296772
		279.073	0.00374686	0.00489801	0.00320844	0.00599084	0.00296592
		279.285	0.00300664	0.00381372	0.00466878	0.00534147	0.0029653
		279.497	0.00452984	0.0033415	0.00354964	0.00591506	0.00296596
		279.71	0.00416846	0.0044161	0.00346936	0.00567205	0.0029659
		279.922	0.00487114	0.00433578	0.00298766	0.00599441	0.00296668
		280.135	0.00436923	0.00320095	0.00304787	0.00530633	0.00296634
		280.347	0.00356617	0.00483777	0.00356971	0.00606603	0.00296916
		280.56	0.00356617	0.00315109	0.0031683	0.00513575	0.00296529
		280.772	0.00448969	0.00318087	0.00379049	0.00617328	0.0029686
		280.985	0.0038097	0.00311094	0.00352957	0.00582982	0.00296581
		281.197	0.00382717	0.00321133	0.00401126	0.00594072	0.00297072
		281.41	0.00308434	0.00427555	0.00328391	0.00535353	0.00296638
		281.622	0.0038874	0.00465706	0.00525564	0.0064001	0.00297122
		281.835	0.00332786	0.00387396	0.00409154	0.00569077	0.00296596
		282.048	0.00456999	0.00327157	0.00358497	0.00596675	0.00296619
		282.26	0.00440938	0.00378325	0.00312335	0.00566489	0.00296559
		282.473	0.00364648	0.00409483	0.00443274	0.00585847	0.00297111
		282.685	0.00380709	0.00347237	0.00336419	0.0058892	0.00296548
		282.898	0.00416846	0.00310055	0.00362992	0.00597838	0.00296596
		283.111	0.00485106	0.00319125	0.00344448	0.00596817	0.00296579
		283.323	0.00324756	0.00463698	0.00354964	0.00561679	0.00296685
		283.536	0.00360893	0.00313101	0.00300292	0.00546385	0.00296519
		283.749	0.00358625	0.00379364	0.00443274	0.00595775	0.00296794
		283.961	0.00308434	0.00427555	0.00356971	0.00559097	0.00296637
		284.174	0.00454991	0.00429563	0.00364999	0.00641908	0.00296596
		284.387	0.00344832	0.00313101	0.00372546	0.00548971	0.00296748
		284.599	0.00448969	0.00341213	0.00318837	0.00596065	0.00296585
		284.812	0.00348848	0.00314071	0.00350469	0.00525917	0.00296552
		285.025	0.00479083	0.00329165	0.00449296	0.00576116	0.00296809
		285.237	0.00376694	0.0036427	0.00465352	0.00563067	0.00296644
		285.45	0.00350594	0.00467714	0.00457324	0.00599379	0.00296605
		285.663	0.00316725	0.00397435	0.00328872	0.0052911	0.002967
		285.876	0.00461014	0.00379364	0.00392617	0.00605066	0.00296696
		286.089	0.0038874	0.00419523	0.00396631	0.00575526	0.00296568
		286.301	0.00454991	0.00533976	0.00415176	0.00638617	0.00296634
		286.514	0.00342564	0.00391411	0.00346936	0.00556009	0.00296585
		286.727	0.00469045	0.00415507	0.00362992	0.00596527	0.00296783
		286.94	0.00372678	0.0037334	0.00398638	0.00548899	0.00296605
		287.153	0.00336541	0.00395427	0.00324858	0.00658029	0.00296579
		287.366	0.0038874	0.00437594	0.00437253	0.00572144	0.00296592
		287.578	0.00452984	0.00572127	0.00441267	0.00584411	0.00296575
		287.791	0.00332786	0.00338166	0.00334893	0.00531304	0.00296592
		288.004	0.00324495	0.00425547	0.00320844	0.00585268	0.00297089
		288.217	0.00308434	0.00382341	0.00324858	0.00549704	0.00296605
		288.43	0.00374686	0.00409483	0.00483415	0.00595561	0.00296563
		288.643	0.00374686	0.00443618	0.00354964	0.00554714	0.00296585
		288.856	0.00372678	0.00425547	0.00300773	0.00590815	0.00296566
		289.069	0.0038874	0.00407475	0.003369	0.0054798	0.00296789
		289.282	0.0039677	0.00375348	0.0031683	0.00599221	0.00296748
		289.495	0.00428892	0.00435586	0.00443274	0.00534991	0.00296592
		289.708	0.00368663	0.00338166	0.0031683	0.00616247	0.00296637
		289.921	0.00316465	0.00319125	0.00377041	0.00537807	0.0029657
		290.134	0.00398778	0.00437594	0.00334893	0.00655272	0.00296592
		290.347	0.0046503	0.00403459	0.00324377	0.00534104	0.00296555
		290.56	0.0039677	0.0043157	0.00362992	0.00635231	0.00296585
		290.773	0.00308695	0.00323141	0.0037102	0.00543484	0.00296596
		290.986	0.00348587	0.003633	0.00352957	0.00585311	0.00296605
		291.199	0.00366656	0.00328127	0.00296759	0.00516849	0.00296552
		291.412	0.00324756	0.00315109	0.00344448	0.00603541	0.00296612
		291.625	0.00348587	0.00311094	0.00304306	0.00542682	0.0029657
		291.838	0.00509198	0.00463698	0.00429225	0.00613913	0.00296596
		292.051	0.0031271	0.00327157	0.00340433	0.00574156	0.00296566
		292.265	0.00378701	0.00319125	0.00415176	0.00627432	0.00296931
		292.478	0.00446961	0.00370294	0.00332886	0.00570574	0.00296733
		292.691	0.00340556	0.0043157	0.0030832	0.00653768	0.0029656
		292.904	0.00380709	0.00399443	0.00377041	0.00535156	0.00296919
		293.117	0.00298396	0.00447634	0.00344448	0.00622488	0.00296653
		293.33	0.00332526	0.00411491	0.00436772	0.00601392	0.00296568
		293.544	0.00436923	0.00479761	0.00435246	0.00661106	0.00296548
		293.757	0.00296649	0.0038338	0.0037656	0.00552052	0.00296592
		293.97	0.00416846	0.0043157	0.00449296	0.00593869	0.00296622
		294.183	0.00308695	0.00392381	0.003369	0.0056443	0.00296552
		294.396	0.0047306	0.00391411	0.0038507	0.0060781	0.00296622
		294.61	0.00330518	0.00297038	0.00314823	0.00595592	0.00296568
		294.823	0.00372678	0.00443618	0.00296759	0.00634802	0.00296579
		295.036	0.00340556	0.00355268	0.00414695	0.00542807	0.00296555
		295.25	0.00428892	0.00415507	0.00338907	0.0058972	0.00296637
		295.463	0.00395023	0.00317117	0.0031683	0.00545189	0.00296585
		295.676	0.00356617	0.00457674	0.00491444	0.00603321	0.00296726
		295.889	0.00409077	0.00322103	0.00304306	0.00526441	0.00296592
		296.103	0.00380709	0.0038338	0.0047338	0.00578001	0.0029657
		296.316	0.00376694	0.00481769	0.00377041	0.00554874	0.00296568
		296.529	0.00356617	0.00342182	0.00314823	0.00630489	0.0029657
		296.743	0.00340556	0.00323141	0.00377041	0.00561073	0.00296937
		296.956	0.00300404	0.00321133	0.00320844	0.00593736	0.002966
		297.17	0.00322748	0.00411491	0.00308802	0.00619178	0.00296746
		297.383	0.00364648	0.0033415	0.00381056	0.00600972	0.00296763
		297.596	0.00340556	0.00342182	0.00360504	0.00533405	0.0029659
		297.81	0.00324495	0.00455666	0.0037102	0.00609818	0.00296786
		298.023	0.00316725	0.00339205	0.00304787	0.00538484	0.0029653
		298.237	0.00461014	0.00306039	0.00391091	0.00628966	0.00297458
		298.45	0.00356617	0.00409483	0.00316349	0.00544165	0.00296566
		298.664	0.00446961	0.00479761	0.00465352	0.00623018	0.0029657
		298.877	0.00380709	0.00375348	0.00449296	0.00526407	0.00296519
		299.091	0.00422869	0.00425547	0.00310328	0.00594489	0.00296585
		299.304	0.00310442	0.00439602	0.0031683	0.00542786	0.00296715
		299.518	0.00323395	0.00494025	0.00403525	0.00817947	0.00296618
		299.731	0.00469589	0.00457362	0.00310244	0.00791182	0.00296714
		299.945	0.00519576	0.00320711	0.00516795	0.00812489	0.00298827
		300.158	0.00483351	0.00324044	0.00350222	0.00779069	0.00296606
		300.372	0.00516243	0.00550685	0.00503469	0.00814043	0.00296665
		300.585	0.00429417	0.00365679	0.00522142	0.00699163	0.00296669
		300.799	0.00388457	0.00594407	0.00350707	0.00787433	0.00296884
		301.013	0.00439657	0.00369092	0.00535791	0.00757218	0.00296694
		301.226	0.00324047	0.00444197	0.00450483	0.00817412	0.00296602
		301.44	0.00658109	0.00326361	0.00385648	0.00743246	0.00296575
		301.653	0.0030327	0.00716143	0.00384132	0.00856622	0.00296758
		301.867	0.00547486	0.00314868	0.00485278	0.00733222	0.00296707
		302.081	0.00446311	0.00405591	0.00425985	0.00947112	0.00296685
		302.294	0.00400956	0.00405591	0.00310052	0.00710838	0.00296634
		302.508	0.00393024	0.00358364	0.00662297	0.00849962	0.0029663
		302.722	0.0035766	0.00451533	0.00382054	0.00796878	0.00296672
		302.935	0.00317783	0.00440783	0.00447386	0.00801165	0.00296712
		303.149	0.00522008	0.00408532	0.00325603	0.00729284	0.00296606
		303.363	0.00625911	0.00444366	0.00461713	0.00855795	0.00297599
		303.577	0.00424465	0.00328538	0.00326248	0.00821025	0.00296599
		303.79	0.00362204	0.00447648	0.00377507	0.0085199	0.00296608
		304.004	0.00332905	0.00330433	0.00380291	0.00770543	0.00296756
		304.218	0.00355355	0.00473288	0.00472702	0.00914251	0.00298095
		304.432	0.00373191	0.00356073	0.00443411	0.00786249	0.00296599
		304.645	0.00318654	0.0072455	0.00394596	0.00869017	0.00296675
		304.859	0.0047147	0.00523782	0.00321622	0.00737267	0.00296925
		305.073	0.00493368	0.00542034	0.00460273	0.00808787	0.00296742
		305.287	0.00511617	0.00410622	0.00413714	0.00723296	0.00296632
		305.501	0.00480879	0.00351756	0.00296952	0.00856254	0.00296607
		305.715	0.00433825	0.00460358	0.00383796	0.00759498	0.00296578
		305.928	0.0039763	0.00514659	0.0058643	0.00813746	0.00296651
		306.142	0.00462781	0.00467598	0.00296952	0.00783203	0.00296605
		306.356	0.00390391	0.00474838	0.00499586	0.00842649	0.00296638
		306.57	0.00331486	0.00498077	0.00712134	0.00780788	0.00296889
		306.784	0.00335463	0.00638884	0.00367312	0.00784578	0.00296648
		306.998	0.00405398	0.00378392	0.00394617	0.00798376	0.00296648
		307.212	0.00324447	0.00299129	0.00444721	0.00835904	0.00296519
		307.426	0.00486349	0.00336151	0.00325089	0.00772032	0.00296558
		307.64	0.00416293	0.00417421	0.0040661	0.00842199	0.00296963
		307.854	0.00412865	0.00379702	0.00361231	0.00742593	0.0029667
		308.068	0.00430007	0.00434567	0.0035177	0.00846506	0.0029667
		308.282	0.00567147	0.00448283	0.00324349	0.00743405	0.00296602
		308.496	0.00546576	0.00444854	0.00372335	0.0078928	0.00297007
		308.71	0.00477788	0.00332625	0.00302836	0.0070504	0.00296556
		308.924	0.00440818	0.00418398	0.00417878	0.00818143	0.00296712
		309.138	0.00360157	0.00455374	0.00300281	0.00765237	0.00296927
		309.352	0.00497953	0.00415037	0.00380919	0.0090271	0.00296599
		309.566	0.0034914	0.00449299	0.00457886	0.0079144	0.00296597
		309.78	0.00418487	0.00640859	0.00511498	0.00790537	0.00296959
		309.994	0.00329755	0.00538474	0.00494992	0.00660625	0.00296597
		310.208	0.00501043	0.00637557	0.00630344	0.00805266	0.00296646
		310.422	0.00329755	0.00365023	0.00362149	0.0075483	0.0029664
		310.636	0.00669258	0.00568942	0.00316534	0.00793763	0.00296617
		310.85	0.00319207	0.00305489	0.00591261	0.00687489	0.00296675
		311.064	0.00342532	0.0051659	0.0058472	0.00766248	0.00296683
		311.279	0.00322903	0.00325121	0.00421192	0.0067175	0.00296713
		311.493	0.0063	0.00546038	0.00552014	0.00773665	0.00296807
		311.707	0.00368452	0.00325021	0.00401202	0.00660602	0.00296754
		311.921	0.00628836	0.00646246	0.00313205	0.00817441	0.00296686
		312.135	0.00319128	0.00440828	0.00319723	0.00681024	0.00296674
		312.349	0.00491912	0.00473434	0.00368611	0.00830805	0.00297428
		312.564	0.00368741	0.00320281	0.00329633	0.00682768	0.00296949
		312.778	0.00332311	0.00438134	0.00349267	0.00903215	0.0029659
		312.992	0.0031637	0.00523251	0.00348483	0.00754767	0.00296566
		313.206	0.00531976	0.00523251	0.00548874	0.00834311	0.00296725
		313.421	0.00397775	0.00546167	0.00381205	0.00676062	0.00296857
		313.635	0.00435547	0.00367009	0.00389718	0.00876136	0.00296636
		313.849	0.00389132	0.00350429	0.00342523	0.00667666	0.00296567
		314.064	0.00644412	0.0041343	0.00332579	0.00795633	0.00296977
		314.278	0.00392878	0.00393535	0.00363203	0.00728877	0.00296519
		314.492	0.00554898	0.00509589	0.0042949	0.0078078	0.0029664
		314.706	0.0033052	0.00322675	0.00418504	0.0073043	0.00296824
		314.921	0.00566557	0.00388619	0.00330696	0.00849248	0.0029662
		315.135	0.00303056	0.00408891	0.00327319	0.0076851	0.00296857
		315.35	0.00327142	0.00349705	0.0041175	0.00814878	0.00296726
		315.564	0.00443295	0.00417071	0.00454137	0.0072678	0.00296665
		315.778	0.00614222	0.0057093	0.00361043	0.00843227	0.00296568
		315.993	0.0050141	0.00343502	0.00372115	0.00746146	0.00296575
		316.207	0.00419365	0.00690598	0.00327686	0.00831132	0.00296669
		316.421	0.00556107	0.00487104	0.00419961	0.00717878	0.00296703
		316.636	0.00581811	0.0052378	0.00345669	0.00841744	0.00296623
		316.85	0.00421642	0.0049592	0.00463186	0.00775727	0.00296732
		317.065	0.00599221	0.00339209	0.0049883	0.00833635	0.00296738
		317.279	0.00372895	0.00361785	0.00370035	0.00761353	0.00296608
		317.494	0.00362449	0.00621289	0.00422249	0.00986004	0.00296646
		317.708	0.00400038	0.00368684	0.00496341	0.00690706	0.00296763
		317.923	0.00420946	0.00482676	0.0043225	0.00910635	0.00297004
		318.137	0.00445878	0.00543233	0.00393083	0.0079854	0.00296645
		318.352	0.0046771	0.00390058	0.00442932	0.00847981	0.00296675
		318.566	0.00424766	0.00450927	0.00425388	0.0072634	0.00296577
		318.781	0.00613916	0.00540162	0.00514584	0.00781309	0.00296603
		318.995	0.00406922	0.00315289	0.00403126	0.00736321	0.00296981
		319.21	0.00646036	0.0042951	0.00600212	0.0083318	0.00296665
		319.424	0.00331976	0.00486621	0.00443227	0.00718574	0.00296953
		319.639	0.00582242	0.00568976	0.0035847	0.00875095	0.00297028
		319.854	0.00303523	0.00319177	0.00357603	0.00802464	0.00296691
		320.068	0.00564143	0.00547255	0.00361221	0.00914148	0.00297005
		320.283	0.00416204	0.00308316	0.0033589	0.00761998	0.00296539
		320.498	0.00318002	0.00677585	0.00543022	0.00875254	0.00296578
		320.712	0.00370249	0.00398473	0.0040261	0.00713057	0.00296674
		320.927	0.00322479	0.00426099	0.004439	0.00862165	0.00296707
		321.142	0.00362422	0.00323195	0.00399817	0.00711873	0.00296629
		321.356	0.00413866	0.00367297	0.00495329	0.00846545	0.0029654
		321.571	0.00319331	0.00387777	0.0047746	0.00795983	0.00296895
		321.786	0.00582133	0.00598442	0.00552664	0.00821659	0.00296684
		322	0.00303797	0.00397117	0.00330811	0.00763631	0.00296656
		322.215	0.00597178	0.00493109	0.00319531	0.00833782	0.00296617
		322.43	0.00322604	0.00523205	0.00541383	0.00722024	0.00296567
		322.644	0.00387259	0.00403667	0.00558484	0.00854162	0.00296779
		322.859	0.0034984	0.00369542	0.00372773	0.00799341	0.00296519
		323.074	0.00682966	0.00619794	0.00440994	0.00838446	0.00296924
		323.289	0.00444126	0.00464334	0.00311225	0.00759125	0.00296685
		323.504	0.00432062	0.00655879	0.00666509	0.0082972	0.00297691
		323.718	0.00454693	0.00354081	0.00447803	0.00817772	0.00296924
		323.933	0.00435834	0.00354081	0.00553385	0.00938322	0.00296743
		324.148	0.00402376	0.00450215	0.00330908	0.00729674	0.00296657
		324.363	0.00303818	0.00557795	0.0048174	0.00980562	0.00296583
		324.578	0.00383426	0.00344807	0.00342431	0.00799638	0.00296581
		324.793	0.00296765	0.00392246	0.005129	0.00844001	0.00296744
		325.007	0.00500894	0.00344807	0.00386981	0.00811948	0.00296553
		325.222	0.00447844	0.00521101	0.00357584	0.00917354	0.00296632
		325.437	0.00380129	0.00490782	0.00296973	0.00756707	0.00296952
		325.652	0.00469085	0.00383909	0.00496019	0.00861966	0.00296677
		325.867	0.00442788	0.0051723	0.00387105	0.00903277	0.00296698
		326.082	0.00551734	0.00507901	0.00342037	0.00858971	0.00296573
		326.297	0.00364384	0.00303062	0.00439684	0.00757695	0.00296652
		326.512	0.00379268	0.00444643	0.00431836	0.0080491	0.00296701
		326.727	0.00530166	0.00414459	0.00379037	0.00813972	0.00296632
		326.942	0.00503759	0.0035409	0.00553424	0.00901412	0.00296712
		327.157	0.00303819	0.00459736	0.00643937	0.00779736	0.00296894
		327.372	0.00586753	0.00369182	0.00406341	0.00838626	0.00296708
		327.587	0.00518251	0.00391225	0.00410845	0.00809768	0.00296519
		327.802	0.00349852	0.00431483	0.00480633	0.0105657	0.00296633
		328.017	0.00349852	0.00328131	0.00296977	0.00739889	0.00296722
		328.232	0.00445533	0.0052718	0.00668114	0.00881392	0.00296753
		328.447	0.00384297	0.00603737	0.00418497	0.00784481	0.00296562
		328.662	0.00350447	0.00456213	0.00517506	0.00835395	0.00296963
		328.877	0.00458806	0.00409766	0.00450809	0.0072038	0.00297049
		329.092	0.00520725	0.00642	0.0040531	0.00895276	0.00297063
		329.307	0.00575407	0.00402025	0.00436261	0.00668433	0.0029684
		329.522	0.00354778	0.00547222	0.00374981	0.00867268	0.00296635
		329.737	0.00327979	0.00453586	0.00332084	0.00781969	0.00296635
		329.953	0.00339175	0.00434079	0.00358447	0.00850749	0.00296686
		330.168	0.00296772	0.0041067	0.00350648	0.00836557	0.00296614
		330.383	0.0040549	0.00359951	0.00546569	0.0085112	0.00296719
		330.598	0.00342898	0.002994	0.00335833	0.00773842	0.00296642
		330.813	0.00673206	0.00635657	0.00522306	0.0101061	0.00296707
		331.028	0.00490565	0.0047041	0.00561155	0.00787522	0.00296618
		331.244	0.00459477	0.00454864	0.00471803	0.00868489	0.00296764
		331.459	0.00661548	0.002994	0.0039706	0.00742547	0.00296778
		331.674	0.00326792	0.00356583	0.00346558	0.00967165	0.00296892
		331.889	0.00338237	0.00299348	0.00380884	0.00754923	0.00296588
		332.105	0.00616739	0.00431054	0.00335116	0.00831391	0.0029654
		332.32	0.0067778	0.00473027	0.0037707	0.00747102	0.0029692
		332.535	0.00348449	0.00491295	0.00333327	0.00886654	0.0029674
		332.75	0.00363355	0.00360844	0.00390103	0.0075779	0.0029674
		332.966	0.00437887	0.00580746	0.00371475	0.00802261	0.00296669
		333.181	0.00494269	0.00625472	0.00349122	0.0076174	0.0029656
		333.396	0.0042298	0.00618018	0.00475789	0.00897405	0.00296696
		333.612	0.00452367	0.00409658	0.00429946	0.00730202	0.00296585
		333.827	0.00545988	0.00576154	0.00382914	0.00820516	0.00296691
		334.042	0.00311229	0.00351747	0.0042271	0.00759875	0.00296678
		334.258	0.00332473	0.00416897	0.00340367	0.00776795	0.00296578
		334.473	0.00332473	0.00514623	0.006434	0.00756532	0.00296879
		334.688	0.00356834	0.00379369	0.00306774	0.00771124	0.00296625
		334.904	0.00406697	0.00350872	0.00361035	0.00728689	0.00296571
		335.119	0.00659569	0.00600222	0.003495	0.00879729	0.00297303
		335.335	0.00381765	0.00382931	0.0032543	0.0076741	0.00296559
		335.55	0.00410447	0.00686359	0.00560865	0.00886222	0.00296645
		335.765	0.0041091	0.00322418	0.00332611	0.00744067	0.00296571
		335.981	0.00389042	0.00393779	0.00575131	0.00930633	0.0029661
		336.196	0.00303885	0.00472276	0.00450304	0.00843429	0.00296597
		336.412	0.00546012	0.00532933	0.00400374	0.00851096	0.00296645
		336.627	0.00314662	0.00433585	0.00404379	0.00699283	0.00296637
		336.843	0.00547032	0.00422838	0.00504649	0.0084548	0.00296606
		337.058	0.00590482	0.00351185	0.00303252	0.00768584	0.00296712
		337.274	0.00611509	0.00415672	0.00361407	0.00816373	0.00296983
		337.489	0.00361229	0.00365515	0.0044019	0.00753086	0.00296685
		337.705	0.00368516	0.0037144	0.00469393	0.00794479	0.002967
		337.92	0.00448441	0.00349767	0.00335802	0.00711543	0.00296938
		338.136	0.00635775	0.00586426	0.00303307	0.00891445	0.00296605
		338.352	0.00397878	0.00337187	0.00404403	0.00665312	0.00296611
		338.567	0.005795	0.00627929	0.00384072	0.00848856	0.00297399
		338.783	0.00535928	0.0034279	0.00296954	0.00751362	0.00296598
		338.998	0.00641226	0.00308352	0.00416742	0.00788565	0.00296674
		339.214	0.00477832	0.00444473	0.00317863	0.00771133	0.00296594
		339.43	0.00361641	0.00627929	0.00340513	0.00804662	0.00296665
		339.645	0.00317847	0.00522528	0.00405082	0.00686094	0.00296583
		339.861	0.00556521	0.00413495	0.00380472	0.00830846	0.00296667
		340.077	0.00451479	0.0046977	0.00401566	0.00746365	0.00296654
		340.292	0.00598721	0.00670249	0.00395377	0.00801485	0.00296897
		340.508	0.00381872	0.00434346	0.00474055	0.00711291	0.00296728
		340.724	0.00371603	0.00420652	0.00536471	0.00827123	0.00296615
		340.939	0.00313412	0.00345334	0.00429568	0.0073304	0.00296627
		341.155	0.00576984	0.00362452	0.00447498	0.00833083	0.00296694
		341.371	0.00419525	0.00478853	0.00460366	0.0071931	0.00296969
		341.586	0.00617637	0.0045473	0.00457541	0.00843052	0.002966
		341.802	0.0030969	0.00305696	0.00303612	0.00706563	0.00296748
		342.018	0.00413455	0.00387774	0.00397308	0.00805503	0.00296519
		342.234	0.00463664	0.00317471	0.00506934	0.00727765	0.00296656
		342.45	0.00403413	0.00307428	0.0053116	0.00736721	0.00296797
		342.665	0.00381773	0.00464203	0.0049232	0.00691569	0.00296834
		342.881	0.00610306	0.00503459	0.00362308	0.00749334	0.00297165
		343.097	0.00420598	0.00346435	0.0030018	0.0066727	0.00296639
		343.313	0.00551431	0.00346435	0.00630439	0.00867591	0.00296519
		343.529	0.00437584	0.00551039	0.00341841	0.00650852	0.00296739
		343.744	0.00431162	0.00311745	0.00399618	0.00793252	0.00297106
		343.96	0.00357315	0.00473969	0.00303323	0.00744621	0.00296573
		344.176	0.0054675	0.0050287	0.00315393	0.00818102	0.00297153
		344.392	0.00344472	0.00337435	0.00470235	0.00637418	0.00296656
		344.608	0.0051839	0.00370319	0.00629919	0.00803132	0.00296635
		344.824	0.00322105	0.00387716	0.00426935	0.00738119	0.00296655
		345.04	0.0031852	0.00446472	0.00430107	0.00818219	0.00297128
		345.256	0.0046763	0.00363973	0.00461823	0.00652942	0.00296858
		345.472	0.00334383	0.00624162	0.00442793	0.00734723	0.0029684
		345.688	0.00350223	0.00297333	0.0044791	0.00664533	0.00296588
		345.904	0.00485137	0.00615233	0.00523417	0.00838029	0.0029663
		346.12	0.00302608	0.00423234	0.00333895	0.00656691	0.00296541
		346.336	0.00315197	0.00483037	0.00473079	0.00824793	0.00296991
		346.552	0.0032182	0.00457354	0.00384712	0.00688509	0.00296564
		346.768	0.00352785	0.00425977	0.00438029	0.00821854	0.00296657
		346.984	0.0032182	0.00330222	0.00358869	0.00713599	0.00296833
		347.2	0.00478274	0.00394599	0.00576028	0.00719141	0.00296595
		347.416	0.00365334	0.00308258	0.00478802	0.00721051	0.00296634
		347.632	0.00440386	0.00306726	0.00397088	0.00742878	0.00296564
		347.848	0.00365625	0.00408477	0.00415124	0.00738184	0.00296587
		348.064	0.00587588	0.00522865	0.00547379	0.00819801	0.0029663
		348.28	0.00352691	0.00314503	0.00358765	0.00707557	0.0029657
		348.496	0.00315107	0.00557322	0.0061	0.00776233	0.00297185
		348.712	0.00371778	0.00406802	0.00521249	0.00765419	0.00296679
		348.928	0.00543377	0.00585089	0.00412572	0.00828204	0.00296595
		349.144	0.00359269	0.00535043	0.00340664	0.00772204	0.00296612
		349.361	0.00502721	0.00560066	0.00403193	0.00809294	0.00296676
		349.577	0.00378078	0.0035992	0.0038999	0.00703651	0.00296519
		349.793	0.00715614	0.00417763	0.00381355	0.00728942	0.00296722
		350.009	0.00368285	0.00447548	0.00434534	0.00698911	0.0029663
		350.225	0.00346787	0.00419382	0.00462688	0.00744501	0.00296832
		350.442	0.00390595	0.00319235	0.00487713	0.00635049	0.00296564
		350.658	0.00465566	0.00413315	0.00437896	0.00853209	0.00296722
		350.874	0.0040288	0.00469741	0.00350161	0.00782837	0.00296657
		351.09	0.00572131	0.00532436	0.00625898	0.00795721	0.00296622
		351.306	0.00355866	0.00305112	0.00380744	0.00683506	0.00296599
		351.523	0.00402954	0.00432218	0.00459943	0.00807601	0.00296868
		351.739	0.00350042	0.00317666	0.00330634	0.00719519	0.00296868
		351.955	0.00302588	0.00469861	0.00393345	0.00782134	0.0029668
		352.172	0.00377863	0.00386679	0.00321227	0.00669469	0.0029668
		352.388	0.00493911	0.0033811	0.00347063	0.00768289	0.00296628
		352.604	0.00482227	0.00457708	0.00296895	0.00725217	0.00296519
		352.82	0.00516405	0.00419973	0.00397479	0.00806308	0.00296613
		353.037	0.00510525	0.00344501	0.00460344	0.00706079	0.00296564
		353.253	0.00535269	0.00399478	0.00375476	0.0078948	0.00296617
		353.47	0.00384759	0.00300476	0.00375476	0.00792634	0.00297668
		353.686	0.00649954	0.00395233	0.00327706	0.00807922	0.00296851
		353.902	0.00303039	0.00447286	0.0033402	0.00663843	0.00296519
		354.119	0.00368936	0.00474183	0.00423161	0.00839425	0.00296955
		354.335	0.00309354	0.0029886	0.00350559	0.00686224	0.00296666
		354.552	0.00473843	0.00374966	0.0050607	0.00786271	0.00296623
		354.768	0.00315334	0.00336917	0.00498972	0.00691865	0.00296635
		354.984	0.00454822	0.00525627	0.00401484	0.00822089	0.00297116
		355.201	0.00404099	0.00560504	0.00455362	0.0069037	0.00296519
		355.417	0.00296725	0.00382947	0.00395146	0.00756989	0.00296565
		355.634	0.00321789	0.00381693	0.00315239	0.00681594	0.0029662
		355.85	0.00303095	0.00346657	0.002969	0.00774525	0.00296606
		356.067	0.00328158	0.00378507	0.00378913	0.00677713	0.00296684
		356.283	0.0039185	0.00321176	0.00446533	0.00797153	0.00296571
		356.5	0.00423696	0.00311621	0.00404382	0.00717995	0.00296655
		356.716	0.00668323	0.00409611	0.00379493	0.00787743	0.00296903
		356.933	0.00322383	0.0053946	0.0043797	0.00664337	0.00296739
		357.149	0.00379693	0.00332631	0.00331401	0.00780333	0.0029666
		357.366	0.00315552	0.00374328	0.00319345	0.00714133	0.00296589
		357.582	0.00406264	0.003442	0.0034786	0.00905072	0.00296619
		357.799	0.00306011	0.00305386	0.00403597	0.00700773	0.00296729
		358.016	0.00448306	0.00507596	0.00484423	0.00800348	0.00296625
		358.232	0.00496815	0.00313527	0.00431919	0.0070028	0.00296637
		358.449	0.00315713	0.00501127	0.00432694	0.00794698	0.00296661
		358.666	0.00381184	0.00480205	0.00300173	0.00654823	0.0029671
		358.882	0.00387713	0.0036424	0.00358918	0.00824839	0.00296596
		359.099	0.00397507	0.0048347	0.00615958	0.00702701	0.00296566
		359.315	0.00436681	0.00437759	0.00328763	0.00761413	0.00296598
		359.532	0.0034234	0.00415763	0.00345433	0.00720987	0.00296599
		359.749	0.00467291	0.00386164	0.00379094	0.0080236	0.00296591
		359.966	0.00487021	0.0032039	0.00425115	0.00754453	0.00296659
		360.182	0.00394951	0.00606508	0.00450625	0.00744408	0.00296969
		360.399	0.00358781	0.00336834	0.00302699	0.00712003	0.00296635
		360.616	0.00302947	0.00519995	0.00379946	0.00822789	0.00296598
		360.832	0.00476129	0.00320636	0.00379946	0.00666989	0.00296665
		361.049	0.00359423	0.00576479	0.00433084	0.00823493	0.00296898
		361.266	0.0032288	0.00347217	0.00382471	0.00659358	0.00296556
		361.483	0.0054214	0.00390412	0.00373303	0.00821771	0.00296863
		361.699	0.00523891	0.00334206	0.00363838	0.00760469	0.00296773
		361.916	0.00396708	0.0049823	0.00383914	0.00792498	0.00296926
		362.133	0.00359892	0.00359254	0.00343763	0.00717676	0.0029658
		362.35	0.00463646	0.00347596	0.00424065	0.00854883	0.00296604
		362.567	0.00353937	0.00368058	0.0036756	0.00807001	0.00296576
		362.784	0.00535192	0.00438727	0.00471834	0.00774146	0.00296644
		363	0.00303466	0.00415171	0.00410481	0.00738873	0.00296955
		363.217	0.00300102	0.00469014	0.00407924	0.00836664	0.00296592
		363.434	0.00343406	0.00349492	0.00303649	0.0065718	0.0029663
		363.651	0.00360284	0.00428745	0.00401286	0.00817546	0.00296937
		363.868	0.0041797	0.00300758	0.00677347	0.00706006	0.00296611
		364.085	0.00521927	0.00725137	0.00535143	0.00817909	0.00296698
		364.302	0.00346813	0.00364751	0.00471985	0.00693569	0.00296605
		364.519	0.00515118	0.0038493	0.00465195	0.00812082	0.00296663
		364.736	0.00464621	0.00395031	0.00386983	0.00839672	0.00296613
		364.953	0.00548782	0.00398398	0.00404617	0.008912	0.0029691
		365.17	0.00424224	0.00418599	0.003575	0.00736512	0.00296642
		365.387	0.00478087	0.00459003	0.00390348	0.00815011	0.00296866
		365.604	0.00437297	0.00335941	0.00387535	0.0068879	0.002967
		365.821	0.00437297	0.00381326	0.0041774	0.00816409	0.00296662
		366.038	0.00410441	0.0043169	0.00427004	0.00665315	0.00296519
		366.255	0.00480939	0.00609642	0.00515067	0.0086674	0.00296576
		366.472	0.0037687	0.00386305	0.00330482	0.00744765	0.00296724
		366.689	0.00462817	0.00328966	0.00430091	0.00831069	0.00296612
		366.906	0.00749222	0.00563845	0.00376822	0.00749222	0.0029682
		367.123	0.00439505	0.00367327	0.0033687	0.00844359	0.00296926
		367.34	0.00426184	0.0034895	0.00643168	0.00751812	0.00296655
		367.557	0.0055368	0.0042608	0.00345604	0.00812141	0.00296597
		367.774	0.00395295	0.00335268	0.00389279	0.00735983	0.00296953
		367.991	0.0043202	0.00508585	0.00442058	0.00874636	0.00296745
		368.208	0.00352828	0.0042608	0.00303511	0.00693171	0.00296694
		368.425	0.00547081	0.00360076	0.00389279	0.00836509	0.0029667
		368.642	0.00440438	0.00451349	0.00323109	0.00756105	0.00296572
		368.86	0.00469919	0.00516873	0.00339483	0.00747779	0.00296743
		369.077	0.0033604	0.00372719	0.00326384	0.00722117	0.00296599
		369.294	0.00342166	0.00559464	0.00433667	0.00847702	0.00296677
		369.511	0.00322765	0.00463358	0.00313176	0.00659984	0.00296566
		369.728	0.00436244	0.00463358	0.00462833	0.00812471	0.00296626
		369.946	0.00615233	0.0029736	0.00575922	0.00660504	0.0029659
		370.163	0.0039436	0.00339673	0.00309142	0.00789048	0.0029673
		370.38	0.00322765	0.00512181	0.00427045	0.00752937	0.00296638
		370.597	0.00302785	0.00315114	0.00491147	0.00890444	0.002972
		370.815	0.00306023	0.00397758	0.00464472	0.00700239	0.00296865
		371.032	0.00458222	0.00588846	0.00478197	0.00809507	0.00297034
		371.249	0.00490604	0.00400997	0.00316331	0.00692424	0.00296675
		371.466	0.00306023	0.00320028	0.00322805	0.00805293	0.00296657
		371.684	0.00354375	0.00507068	0.00309032	0.00791427	0.00296649
		371.901	0.00405989	0.005232	0.00321932	0.00732943	0.00296913
		372.118	0.00432215	0.00474804	0.00438803	0.0070899	0.00296578
		372.336	0.00418893	0.00565143	0.00442028	0.00845818	0.00296625
		372.553	0.00396145	0.00426192	0.00390272	0.00718753	0.0029691
		372.77	0.00316051	0.00513159	0.00567349	0.00760032	0.00296887
		372.988	0.00419107	0.00332783	0.00309011	0.00721232	0.0029674
		373.205	0.00434791	0.00606569	0.00393492	0.0075401	0.00296615
		373.422	0.00309192	0.00455181	0.00464323	0.00730359	0.00296601
		373.64	0.00541211	0.00539069	0.00470864	0.00792956	0.00296937
		373.857	0.00351509	0.00539069	0.00373448	0.00690259	0.00296633
		374.075	0.00444539	0.00377924	0.00567508	0.00815337	0.00297393
		374.292	0.00460651	0.00371479	0.00580393	0.00717462	0.00296887
		374.51	0.00547953	0.00452235	0.00487197	0.00781032	0.0029672
		374.727	0.00332216	0.00629704	0.00318709	0.00673003	0.00296597
		374.944	0.00515691	0.00487729	0.00400114	0.00783297	0.00296572
		375.162	0.00444715	0.00519996	0.00334836	0.00730561	0.00296554
		375.379	0.0045762	0.00461915	0.00364636	0.00774138	0.00296667
		375.597	0.00577637	0.0032479	0.00351862	0.00642343	0.00296566
		375.814	0.00354515	0.00384677	0.00364793	0.00770838	0.00296596
		376.032	0.0034158	0.00404082	0.00380957	0.00704817	0.00297193
		376.249	0.00535599	0.00630474	0.0057492	0.00785917	0.00296894
		376.467	0.00325832	0.00630474	0.00471473	0.00742255	0.00296878
		376.685	0.00523659	0.00404555	0.00322105	0.00838373	0.00296596
		376.902	0.00433141	0.00664426	0.00322105	0.00706848	0.00296598
		377.12	0.00627592	0.0039481	0.00387044	0.00924791	0.00296638
		377.337	0.00341778	0.00437039	0.00420292	0.00692589	0.00296824
		377.555	0.00564002	0.00633667	0.00323019	0.0072119	0.00296658
		377.772	0.00387715	0.00516124	0.00345082	0.00712005	0.00296731
		377.99	0.0054115	0.00542245	0.00433983	0.00807183	0.0029662
		378.208	0.00342011	0.00503064	0.00336073	0.00721793	0.00296978
		378.425	0.00322847	0.00519389	0.0038751	0.00754719	0.00296548
		378.643	0.00398172	0.00422257	0.00356044	0.00775007	0.00296597
		378.861	0.00421174	0.00298955	0.00500587	0.00803797	0.0029669
		379.078	0.00322593	0.00305528	0.00303482	0.00720302	0.00296556
		379.296	0.00467179	0.00399251	0.00540008	0.00807943	0.00296639
		379.514	0.0038908	0.0044319	0.00330041	0.00741843	0.00296591
		379.731	0.00601141	0.00400109	0.00462541	0.00795034	0.00296734
		379.949	0.00415588	0.004929	0.00442666	0.00680946	0.00296849
		380.167	0.00412274	0.00305604	0.00429416	0.00764384	0.00296661
		380.385	0.00336495	0.00413365	0.00303541	0.00751055	0.00296575
		380.602	0.00470136	0.00688572	0.00520834	0.00812281	0.00296567
		380.82	0.00349789	0.00340849	0.00423915	0.00832786	0.00297179
		381.038	0.00303422	0.0051471	0.00393837	0.00873915	0.00296662
		381.256	0.0043002	0.00407718	0.00389694	0.00758778	0.00296519
		381.474	0.00336417	0.00467901	0.00447309	0.008435	0.00296919
		381.691	0.00330036	0.00439107	0.00377867	0.0069697	0.00296599
		381.909	0.00360399	0.00644933	0.00654428	0.00829761	0.00297274
		382.127	0.00437993	0.00310888	0.00309605	0.00679919	0.00296549
		382.345	0.00532456	0.00452604	0.00391358	0.00803758	0.00296568
		382.563	0.00473331	0.00375715	0.00432251	0.0076965	0.00296668
		382.781	0.00384814	0.00430195	0.00394812	0.00807272	0.00296639
		382.998	0.00309916	0.00328044	0.00445865	0.00691939	0.00296721
		383.216	0.00469926	0.00545965	0.00337769	0.00873427	0.00296602
		383.434	0.00351211	0.00457435	0.00327558	0.00751688	0.00296719
		383.652	0.00474769	0.00431282	0.00351829	0.00828616	0.00296917
		383.87	0.0053998	0.0031457	0.00427315	0.00742151	0.00296594
		384.088	0.00646377	0.00541129	0.00585149	0.00925592	0.00296632
		384.306	0.00382546	0.00360853	0.00351006	0.00811595	0.00296581
		384.524	0.00541768	0.00473766	0.00406709	0.00797621	0.00296903
		384.742	0.00479535	0.00459935	0.0049049	0.00704773	0.00296645
		384.96	0.0040693	0.00539467	0.00379886	0.00894442	0.00296544
		385.178	0.00400464	0.00404608	0.00320299	0.00750055	0.00296601
		385.396	0.00559054	0.00570588	0.00310758	0.00879948	0.00296544
		385.614	0.00424944	0.00413857	0.00348243	0.00707086	0.00296646
		385.832	0.00567502	0.00460865	0.00331696	0.00848069	0.00296623
		386.05	0.00317607	0.00565192	0.00462952	0.00738432	0.00296668
		386.268	0.00497961	0.00537371	0.00349076	0.00989473	0.00296614
		386.486	0.00362357	0.00460865	0.00411645	0.00731056	0.00296725
		386.704	0.0058274	0.00437175	0.0065664	0.00892863	0.00296704
		386.922	0.00331224	0.0038296	0.00338007	0.00692764	0.00296778
		387.14	0.00474448	0.004791	0.0044012	0.00876944	0.00296847
		387.358	0.00405037	0.00531507	0.00506473	0.0077229	0.00296623
		387.576	0.00724257	0.00406188	0.00381105	0.00853259	0.00296579
		387.794	0.00296746	0.00437765	0.00342529	0.00732215	0.00296654
		388.013	0.0068567	0.00546527	0.00478458	0.00902022	0.0029663
		388.231	0.00366449	0.00500917	0.00423188	0.00700538	0.00296948
		388.449	0.00559385	0.00420222	0.00626588	0.00885264	0.00296628
		388.667	0.00415939	0.00406538	0.00503664	0.0077996	0.00296579
		388.885	0.00570779	0.00438215	0.00349711	0.00835897	0.00296643
		389.103	0.00380748	0.00320246	0.00441182	0.00755235	0.00296921
		389.322	0.00472245	0.00371341	0.00314531	0.00878653	0.0029657
		389.54	0.0033556	0.00318605	0.00466256	0.00722702	0.00296624
		389.758	0.00472709	0.00350365	0.0047952	0.00867961	0.00296967
		389.976	0.00448011	0.0038383	0.00346325	0.00763568	0.00296859
		390.195	0.00444482	0.00332721	0.00522694	0.0081238	0.0029667
		390.413	0.00476238	0.00420944	0.00409817	0.00748486	0.00296605
		390.631	0.00465956	0.00523691	0.00320831	0.00818657	0.00296596
		390.849	0.00388192	0.00371674	0.00437444	0.00820279	0.00296625
		391.068	0.00412935	0.0030621	0.00374684	0.0092668	0.00296761
		391.286	0.00621484	0.00364603	0.00352635	0.00725178	0.00296635
		391.504	0.00388184	0.00689815	0.00332276	0.00792981	0.00296603
		391.723	0.00332092	0.00442367	0.0039503	0.00686306	0.00296813
		391.941	0.00458872	0.00569626	0.00366763	0.00890039	0.00296583
		392.159	0.00359909	0.00407017	0.00409164	0.00718725	0.00296624
		392.378	0.00430597	0.00297433	0.00639682	0.00893048	0.00296577
		392.596	0.00525915	0.00348604	0.00311069	0.0073174	0.00296644
		392.814	0.00501186	0.00629558	0.00508843	0.00876221	0.00296596
		393.033	0.0049412	0.00406963	0.0051506	0.0076177	0.00296929
		393.251	0.00381074	0.0053416	0.0035698	0.0082309	0.00296558
		393.469	0.00522382	0.00484695	0.00353449	0.00737383	0.00296668
		393.688	0.00592819	0.00495149	0.00363994	0.0083236	0.00296761
		393.906	0.0035323	0.0039629	0.00611031	0.00730487	0.00296644
		394.125	0.00363362	0.0060813	0.00388698	0.00817725	0.00297029
		394.343	0.00585759	0.00452781	0.00423989	0.00771057	0.00296629
		394.562	0.00342549	0.00470095	0.00508274	0.00786058	0.00296605
		394.78	0.00303336	0.00313226	0.00610418	0.00836806	0.00297234
		394.999	0.00588718	0.0048419	0.00578718	0.00824729	0.00297555
		395.217	0.00296747	0.00320274	0.00473051	0.00747845	0.0029667
		395.436	0.00546439	0.00575808	0.00606896	0.00818264	0.0029667
		395.654	0.00401828	0.00469834	0.00553675	0.00691184	0.00296792
		395.873	0.00535509	0.00592981	0.00331266	0.00857749	0.00296596
		396.091	0.00472187	0.00300947	0.00300457	0.0074983	0.00296602
		396.31	0.0050033	0.00315021	0.00465752	0.00866277	0.00296583
		396.528	0.00338479	0.00350172	0.00430498	0.00748415	0.00296734
		396.747	0.00317841	0.00680698	0.00578114	0.00805193	0.00296592
		396.965	0.00683016	0.00392366	0.0040941	0.008073	0.00296583
		397.184	0.0041934	0.00316707	0.00303969	0.0093453	0.00296942
		397.403	0.00402218	0.00322042	0.00416439	0.00757433	0.00296728
		397.621	0.00493566	0.00334364	0.00487116	0.00836804	0.00296674
		397.84	0.00352654	0.00418924	0.00480073	0.00723873	0.00296605
		398.059	0.00303793	0.00364373	0.00550508	0.00843462	0.00296648
		398.277	0.00585158	0.0043484	0.00444855	0.00745528	0.00296631
		398.496	0.00458338	0.00302654	0.00473029	0.00781613	0.00296786
		398.715	0.00427465	0.00399902	0.00438217	0.00693748	0.00296603
		398.933	0.00430539	0.00414036	0.00427622	0.00831455	0.00296735
		399.152	0.0056479	0.00378702	0.00356984	0.00708442	0.00296735
		399.371	0.00331618	0.00594242	0.00487664	0.0076615	0.00296722
		399.589	0.00395685	0.00425253	0.0033953	0.0072493	0.00296834
		399.808	0.00601579	0.00549518	0.0062344	0.00816613	0.0029657
		400.027	0.00448933	0.00478509	0.00332433	0.00708657	0.0029657
		400.246	0.00332248	0.00581472	0.00499229	0.00857339	0.00297235
		400.464	0.00363736	0.00366609	0.00325335	0.00763131	0.00296684
		400.683	0.00499892	0.00508224	0.00464783	0.00810725	0.00297266
		400.902	0.00403447	0.00465354	0.00346085	0.00801523	0.00296744
		401.121	0.00535612	0.00511797	0.00461212	0.00950252	0.00296577
		401.339	0.00653489	0.00367046	0.00461212	0.00857284	0.00296947
		401.558	0.00375516	0.00538784	0.00354556	0.00785794	0.00296986
		401.777	0.00469154	0.00371229	0.00447304	0.00711619	0.00296607
		401.996	0.00624015	0.00401908	0.0047697	0.00830446	0.00297259
		402.215	0.00573595	0.00337072	0.00627324	0.00751528	0.0029693
		402.434	0.00375516	0.00509968	0.00649789	0.00892864	0.00297003
		402.652	0.00397915	0.00451683	0.00560978	0.00737823	0.00296652
		402.871	0.00426953	0.00413627	0.00347755	0.00933271	0.00297095
		403.09	0.00379767	0.00328253	0.00332371	0.00797425	0.00296701
		403.309	0.00550364	0.00562469	0.00460244	0.00831451	0.00296708
		403.528	0.00486546	0.00366996	0.00325343	0.00786863	0.00296628
		403.747	0.00413367	0.00352358	0.00340852	0.00888988	0.00297101
		403.966	0.00303599	0.00326741	0.00354607	0.00821229	0.00296579
		404.185	0.00512159	0.00374315	0.00468001	0.00855318	0.00296984
		404.404	0.0040605	0.00306551	0.00574957	0.0078334	0.00296628
		404.623	0.00465708	0.00433772	0.00326417	0.00829505	0.00297579
		404.842	0.00304124	0.00339772	0.00502279	0.00791826	0.00296737
		405.061	0.00741951	0.00617963	0.00363239	0.00820453	0.00296519
		405.28	0.00362578	0.00321353	0.00355875	0.00756002	0.00296599
		405.499	0.0045882	0.00592176	0.00458976	0.00935743	0.00296629
		405.718	0.00466471	0.00356682	0.00310871	0.00783835	0.002966
		405.937	0.00540468	0.00471395	0.00400528	0.00845183	0.00296552
		406.156	0.00348076	0.00367783	0.00507792	0.00738122	0.00296921
		406.375	0.00400354	0.00575007	0.00459708	0.0100591	0.00296629
		406.594	0.00314817	0.00438397	0.00466585	0.00839752	0.0029663
		406.813	0.00426052	0.00494023	0.00399864	0.00942381	0.0029663
		407.032	0.00563241	0.00336352	0.00686172	0.00841792	0.00296655
		407.251	0.00559533	0.00460647	0.00419286	0.00813983	0.00296705
		407.47	0.00704139	0.00382771	0.00545316	0.00768072	0.0029665
		407.689	0.00592509	0.00404877	0.00355304	0.00853182	0.00296718
		407.909	0.00588806	0.00456725	0.00341384	0.00818995	0.00296634
		408.128	0.00381445	0.00501167	0.00348788	0.00894044	0.0029665
		408.347	0.00348119	0.00553015	0.00514483	0.00796168	0.00296609
		408.566	0.00322148	0.00356614	0.00458639	0.00915871	0.00296629
		408.785	0.00510628	0.00426843	0.00344991	0.00735193	0.002966
		409.004	0.00451497	0.00430539	0.00577752	0.00883724	0.00296661
		409.224	0.00500021	0.00415754	0.00444746	0.00791769	0.00296948
		409.443	0.00540193	0.00508161	0.00381937	0.00846746	0.00296606
		409.662	0.00495064	0.00415287	0.00321839	0.00811954	0.00296599
		409.881	0.00465615	0.00437378	0.0056929	0.00876574	0.00296683
		410.101	0.00392469	0.00411606	0.0035496	0.00745578	0.00297037
		410.32	0.00469296	0.00573603	0.00329199	0.0085757	0.0029666
		410.539	0.00465188	0.00431451	0.00458476	0.0076482	0.00296703
		410.758	0.00410109	0.0044804	0.00700751	0.00852933	0.00296689
		410.978	0.00303624	0.00332294	0.00428229	0.00728993	0.0029656
		411.197	0.00395422	0.00499454	0.00469488	0.00791688	0.00296579
		411.416	0.00347687	0.00440695	0.00425438	0.00815245	0.00296764
		411.636	0.00351761	0.0066055	0.00443593	0.00846098	0.0029664
		411.855	0.00384287	0.00297467	0.00326285	0.00777741	0.00296764
		412.074	0.00640972	0.00444167	0.00311621	0.00893453	0.00296606
		412.294	0.00321949	0.00302905	0.0047292	0.00897581	0.00296933
		412.513	0.00417371	0.00385547	0.00429019	0.00914082	0.0029668
		412.732	0.00439387	0.00356187	0.00524396	0.00921967	0.00296857
		412.952	0.00384346	0.00488307	0.00546406	0.00862863	0.00296606
		413.171	0.00523784	0.00297468	0.00326305	0.00808788	0.00296572
		413.391	0.00523784	0.00367197	0.00579422	0.00888684	0.00296877
		413.61	0.00443489	0.0035446	0.00399976	0.00854886	0.00296606
		413.829	0.00568616	0.00411575	0.00451485	0.00825362	0.00296586
		414.049	0.00439809	0.00332375	0.00325511	0.0079605	0.00296681
		414.268	0.00645901	0.00588254	0.00343907	0.00858153	0.00296717
		414.488	0.00391966	0.00325013	0.00487394	0.00820682	0.00296792
		414.707	0.00304163	0.00475202	0.00347889	0.00844254	0.0029663
		414.927	0.00422148	0.00441878	0.00370095	0.00802586	0.0029656
		415.146	0.00562825	0.00523336	0.00321982	0.00869097	0.00296718
		415.366	0.00311567	0.00299264	0.00458918	0.00919998	0.00296677
		415.585	0.00520479	0.00319909	0.00554726	0.00818565	0.00296642
		415.805	0.00453218	0.00396459	0.00341794	0.00761853	0.00296906
		416.024	0.00408378	0.00439503	0.00453863	0.00839928	0.00296637
		416.244	0.0033738	0.0038151	0.00322221	0.00906967	0.00296669
		416.463	0.00382221	0.00349807	0.00326851	0.00897026	0.00296607
		416.683	0.00640591	0.00392105	0.00549501	0.00784768	0.00297203
		416.903	0.00349736	0.00509418	0.00318761	0.00897261	0.00296611
		417.122	0.00356812	0.00325815	0.00436929	0.00869697	0.00296806
		417.342	0.00493026	0.00354262	0.00633625	0.00967243	0.0029666
		417.561	0.00400136	0.00447567	0.00396971	0.00833206	0.00296667
		417.781	0.00580941	0.00447567	0.00342208	0.00920712	0.00296598
		418.001	0.00442452	0.00416787	0.00327746	0.00891786	0.00296951
		418.22	0.00380901	0.00420634	0.00496962	0.00968529	0.00296553
		418.44	0.00358319	0.00305209	0.00334516	0.0079884	0.00296667
		418.66	0.00762808	0.00521038	0.00453765	0.00944499	0.00296998
		418.879	0.00390357	0.00309296	0.0035876	0.00840856	0.00297017
		419.099	0.00480529	0.00536723	0.00406732	0.00895237	0.00296605
		419.319	0.00594225	0.00360271	0.00391054	0.00859156	0.00296988
		419.538	0.00628844	0.0029949	0.00489282	0.00970498	0.00296695
		419.758	0.003088	0.00377709	0.00353081	0.00797585	0.00296584
		419.978	0.00544696	0.00582101	0.00429194	0.00900582	0.00296816
		420.198	0.00336849	0.00574085	0.00328086	0.00853177	0.00296631
		420.417	0.0064888	0.00425801	0.0048127	0.00885375	0.00297009
		420.637	0.00423107	0.00315924	0.00328756	0.00849024	0.00296671
		420.857	0.00639987	0.00592252	0.00567007	0.00955535	0.00296724
		421.077	0.00328989	0.00334411	0.0039421	0.00817879	0.00296926
		421.296	0.00419015	0.00473563	0.00538371	0.00956915	0.00296799
		421.516	0.00488167	0.0033098	0.00408635	0.00800397	0.00297003
		421.736	0.00621677	0.00527103	0.00401293	0.00903192	0.00296605
		421.956	0.00371347	0.0030177	0.00568131	0.00798955	0.00296736
		422.176	0.005132	0.00368536	0.00547276	0.00972163	0.00296934
		422.396	0.00405266	0.00316304	0.00317873	0.00956973	0.00297453
		422.616	0.00410469	0.00454168	0.0033086	0.00875813	0.002967
		422.835	0.00651611	0.00299656	0.00428135	0.00811961	0.00296653
		423.055	0.00562769	0.00363124	0.00605768	0.00918626	0.00296645
		423.275	0.00393547	0.00401205	0.00393287	0.00842685	0.00296767
		423.495	0.00389316	0.00437243	0.00555016	0.00932015	0.00296736
		423.715	0.00535253	0.00395803	0.00325875	0.00904128	0.00296527
		423.935	0.00492572	0.00350908	0.00582908	0.0084833	0.00296733
		424.155	0.00462696	0.00532402	0.00335431	0.00836543	0.00296843
		424.375	0.00382157	0.00724495	0.00348232	0.0104519	0.00296659
		424.595	0.00373191	0.00549888	0.00467981	0.0089693	0.00296612
		424.815	0.0081779	0.00421618	0.00758597	0.0100593	0.0029662
		425.035	0.00471516	0.00575542	0.00364387	0.00884742	0.00296519
		425.255	0.00386571	0.00455824	0.00313102	0.0103239	0.002973
		425.475	0.00338991	0.00329618	0.00305578	0.0089694	0.00296978
		425.695	0.00372937	0.00480866	0.0040778	0.0111193	0.00296733
		425.915	0.00424068	0.00459559	0.00309808	0.00839546	0.00296659
		426.135	0.00424068	0.00446774	0.00441857	0.0101671	0.00296646
		426.355	0.00458155	0.00412682	0.00433337	0.00872904	0.00296519
		426.575	0.00630674	0.00325062	0.0044938	0.00956834	0.0029699
		426.795	0.00389926	0.00460548	0.00555182	0.00837703	0.00296778
		427.015	0.00414776	0.00320828	0.00318186	0.00959879	0.00296619
		427.235	0.00347043	0.00316594	0.00367957	0.00835968	0.00297114
		427.455	0.00490975	0.00665967	0.00610199	0.00921377	0.00296806
		427.675	0.00355656	0.00360685	0.00304422	0.00973272	0.00297022
		427.896	0.00489658	0.00419559	0.00725769	0.0088284	0.0029748
		428.116	0.00372475	0.00512075	0.00435734	0.0082488	0.00296696
		428.336	0.00422384	0.00465817	0.00439938	0.00992089	0.00296766
		428.556	0.00455147	0.00316348	0.00337822	0.00964903	0.00297367
		428.776	0.00630774	0.00314329	0.00497678	0.00942702	0.00297554
		428.996	0.00559687	0.00356151	0.00342002	0.0102035	0.00296618
		429.217	0.00375697	0.00427249	0.00338823	0.0101969	0.00296698
		429.437	0.00430058	0.0057781	0.00329461	0.00917099	0.0029658
		429.657	0.00638225	0.00602088	0.0068059	0.0101378	0.0029736
		429.877	0.00371316	0.00443586	0.00429435	0.00895141	0.00296671
		430.097	0.00458896	0.00577062	0.00330372	0.00943681	0.00296694
		430.318	0.00396339	0.00426902	0.00334542	0.00799055	0.00296957
		430.538	0.00384615	0.00383275	0.00380638	0.00948355	0.00296698
		430.758	0.00404982	0.0040217	0.00430809	0.009046	0.0029661
		430.979	0.00526264	0.00510922	0.0029702	0.0103384	0.00296621
		431.199	0.00509535	0.00498374	0.00460076	0.00865652	0.00296672
		431.419	0.0035534	0.0062804	0.00464257	0.00963663	0.00297409
		431.639	0.00338954	0.00428331	0.00301239	0.00811089	0.00296622
		431.86	0.00641973	0.00757246	0.00381323	0.00947562	0.00297112
		432.08	0.00360035	0.00337597	0.00339174	0.00840404	0.00296738
		432.3	0.00498622	0.00478934	0.00558352	0.00921583	0.00296627
		432.521	0.00424694	0.00569488	0.00441544	0.00843918	0.00296676
		432.741	0.00394721	0.00438947	0.00394458	0.00882212	0.00296794
		432.962	0.00321931	0.00449579	0.00660878	0.0107093	0.00297047
		433.182	0.00424694	0.00516031	0.00356959	0.010203	0.00296948
		433.402	0.0053602	0.00601679	0.00338811	0.00850893	0.0029671
		433.623	0.00383832	0.00871503	0.00445916	0.0100106	0.0029782
		433.843	0.00519607	0.00602024	0.00322266	0.00934544	0.00297953
		434.064	0.00646623	0.00722565	0.00564138	0.00923601	0.00297011
		434.284	0.00383832	0.00433448	0.00437159	0.00971972	0.00296882
		434.504	0.00598039	0.00703168	0.00351099	0.0119686	0.00296893
		434.725	0.00440961	0.00662619	0.00351099	0.00904705	0.00296568
		434.945	0.00562002	0.00473393	0.00423153	0.0107767	0.00296667
		435.166	0.00395329	0.00597214	0.00387126	0.00875543	0.00296612
		435.386	0.00580021	0.00734705	0.00643818	0.00952093	0.00296758
		435.607	0.00352617	0.00302372	0.00379633	0.00887508	0.00296638
		435.827	0.00714692	0.00613952	0.003285	0.0095186	0.00296834
		436.048	0.00352617	0.00576748	0.00594572	0.00846991	0.00296545
		436.269	0.00593799	0.00483739	0.00379633	0.00994733	0.00297122
		436.489	0.0041711	0.0048839	0.00421468	0.00849199	0.00296632
		436.71	0.00764891	0.00694764	0.00531366	0.0103239	0.00296694
		436.93	0.00425335	0.00369504	0.00450087	0.0109528	0.00296729
		437.151	0.00526388	0.00685197	0.00445306	0.0101985	0.00296641
		437.371	0.00573592	0.00675631	0.00392714	0.00941045	0.00296847
		437.592	0.00301716	0.00610198	0.00539902	0.0105044	0.00297193
		437.813	0.00486551	0.00507686	0.00354486	0.00873917	0.00296692
		438.033	0.00554882	0.0048816	0.00331259	0.00952546	0.00296698
		438.254	0.00315725	0.00556501	0.00354486	0.0114225	0.00296644
		438.475	0.00418221	0.00761525	0.00706969	0.0106217	0.00296638
		438.695	0.0063978	0.00327242	0.00400151	0.0088358	0.00296699
		438.916	0.0063978	0.00670876	0.00513009	0.0114819	0.00298117
		439.137	0.00350191	0.00491612	0.00326548	0.00872148	0.00297071
		439.357	0.00620147	0.00764148	0.00517916	0.0106299	0.00297197
		439.578	0.0054897	0.00467507	0.00301947	0.0100654	0.00297002
		439.799	0.00305901	0.00370516	0.0070428	0.010491	0.00296673
		440.019	0.00355019	0.00389914	0.00398895	0.0101841	0.00296652
		440.24	0.00412575	0.00661488	0.00490995	0.00979555	0.00296643
		440.461	0.00742292	0.00331719	0.00709127	0.0100198	0.00296607
		440.682	0.00305642	0.00707981	0.0033479	0.00938491	0.00296709
		440.902	0.00489515	0.00524079	0.00528037	0.0100906	0.0029666
		441.123	0.00597953	0.00613672	0.00471477	0.0100706	0.00297118
		441.344	0.00409365	0.00448632	0.00673021	0.00902504	0.00296761
		441.565	0.00314365	0.00383872	0.00555487	0.0096296	0.00296626
		441.786	0.00350645	0.00356657	0.00436523	0.00858196	0.00297145
		442.006	0.00341575	0.00438301	0.00386651	0.0095274	0.00296629
		442.227	0.00708917	0.005176	0.00550954	0.00906507	0.00297065
		442.448	0.00600075	0.0060159	0.00360535	0.0110625	0.00296629
		442.669	0.00314154	0.00453851	0.00314387	0.0078544	0.00296673
		442.89	0.00300575	0.00588366	0.00401133	0.00986023	0.00296983
		443.111	0.00400361	0.00447268	0.00331736	0.0097645	0.00296678
		443.332	0.00604271	0.00414799	0.00301376	0.00947638	0.00296625
		443.552	0.003383	0.00484423	0.00504513	0.00852934	0.00296565
		443.773	0.00487201	0.00451208	0.00745209	0.00911414	0.00296696
		443.994	0.00532864	0.00530092	0.00392465	0.00931957	0.0029662
		444.215	0.00354365	0.00509333	0.00312621	0.0091086	0.00296918
		444.436	0.00359055	0.00430449	0.0039562	0.00902089	0.0029661
		444.657	0.00412036	0.00473239	0.00312005	0.00910208	0.00296724
		444.878	0.00304762	0.00441296	0.00431739	0.00817558	0.00296975
		445.099	0.00416028	0.00303472	0.00532474	0.00856737	0.00296938
		445.32	0.00336701	0.00501189	0.0036389	0.00736998	0.00296793
		445.541	0.00450727	0.00394069	0.00419588	0.00877767	0.00296755
		445.762	0.00327661	0.00336138	0.00370328	0.00841765	0.00296656
		445.983	0.00481619	0.00463587	0.00397351	0.00840439	0.00296667
		446.204	0.00551627	0.00312966	0.00312423	0.00762736	0.0029666
		446.425	0.00493203	0.00409517	0.00304702	0.00848522	0.00296653
		446.646	0.00341413	0.00344454	0.00492514	0.0081879	0.0029658
		446.867	0.00454259	0.00763996	0.00431445	0.00861793	0.00297206
		447.088	0.00330617	0.00421642	0.00307349	0.00785934	0.00296519
		447.309	0.00574629	0.00526982	0.00447388	0.00873068	0.00296573
		447.531	0.0032995	0.00439418	0.00330143	0.00702551	0.002966
		447.752	0.00325783	0.00378621	0.00378072	0.00846721	0.00296633
		447.973	0.00407397	0.00330669	0.0053661	0.00733639	0.00296633
		448.194	0.00473302	0.00317696	0.00403881	0.00802255	0.00296988
		448.415	0.00406918	0.00445014	0.00325572	0.00799967	0.00296606
		448.636	0.00583578	0.00350136	0.00369666	0.00799651	0.00296652
		448.857	0.00427202	0.00366566	0.00441507	0.0068476	0.00296628
		449.078	0.00510845	0.00501144	0.00376938	0.00908568	0.00296598
		449.3	0.00318102	0.00526604	0.00423329	0.00824196	0.00296607
		449.521	0.00476472	0.005065	0.00311361	0.00830506	0.00296607
		449.742	0.00541339	0.00328025	0.00407771	0.00791225	0.00297259
		449.963	0.00606206	0.00524522	0.00321306	0.00764456	0.00296646
		450.184	0.0033953	0.0035686	0.00375346	0.00734173	0.00296979
		450.406	0.00653055	0.00574982	0.00444661	0.00847318	0.00296637
		450.627	0.00303459	0.00387121	0.00432334	0.00709021	0.00297308
		450.848	0.00532989	0.00408643	0.00379412	0.00826079	0.00296519
		451.069	0.00353668	0.00437338	0.00314875	0.00751175	0.0029665
		451.291	0.0033215	0.00824732	0.00353455	0.0090027	0.00296564
		451.512	0.00332136	0.00480311	0.00324761	0.00753679	0.00296626
		451.733	0.00540068	0.00329716	0.0036146	0.00861891	0.00296519
		451.955	0.00346476	0.00313519	0.00310425	0.00717638	0.0029663
		452.176	0.00439687	0.0047314	0.0054066	0.00803612	0.00296584
		452.397	0.00489877	0.00356546	0.00493209	0.00793147	0.0029658
		452.619	0.00548237	0.0056024	0.00494855	0.00845748	0.00296604
		452.84	0.00372338	0.00495443	0.0029695	0.00837722	0.0029669
		453.061	0.00519442	0.00427045	0.00448077	0.00806334	0.00296626
		453.283	0.00347143	0.00299188	0.00574017	0.0077267	0.0029669
		453.504	0.00390688	0.00544402	0.00572828	0.00857312	0.00296585
		453.726	0.00354378	0.00642454	0.00340513	0.00764333	0.00296605
		453.947	0.00612177	0.00569823	0.00616387	0.0088517	0.0029698
		454.168	0.00528665	0.00615155	0.00332383	0.00769983	0.00296607
		454.39	0.00448784	0.00540771	0.00500229	0.00921558	0.00296652
		454.611	0.00325746	0.00337994	0.00477389	0.00773406	0.00296613
		454.833	0.00465711	0.00477981	0.00635725	0.00857063	0.00296572
		455.054	0.00487811	0.00308523	0.00440567	0.00761884	0.00296688
		455.276	0.00513594	0.00345362	0.00503165	0.00857082	0.0029694
		455.497	0.00657242	0.00500084	0.00318171	0.00775415	0.00296538
		455.719	0.00529389	0.00436629	0.0048491	0.00848436	0.002969
		455.94	0.00424111	0.00370756	0.00623086	0.00925984	0.0029658
		456.162	0.0049179	0.00737469	0.00371245	0.00849488	0.00296694
		456.383	0.0049179	0.0032563	0.00371245	0.00711447	0.00296707
		456.605	0.00675486	0.00657447	0.00869515	0.00902811	0.0029689
		456.826	0.00474268	0.00564562	0.00424642	0.00868758	0.00296611
		457.048	0.00443311	0.00432976	0.00467195	0.00880624	0.00296656
		457.269	0.00412355	0.00413625	0.0030766	0.00918501	0.00296876
		457.491	0.00598095	0.00394274	0.00303792	0.00873903	0.00296635
		457.713	0.00480185	0.00425521	0.00371987	0.00825928	0.00296756
		457.934	0.00632124	0.00765438	0.00376942	0.00949381	0.00296756
		458.156	0.00528166	0.00373534	0.00316984	0.00817751	0.00296753
		458.377	0.00664111	0.00533495	0.00375984	0.00963571	0.00296998
		458.599	0.00420508	0.00324446	0.0037983	0.00847905	0.00296964
		458.821	0.00338207	0.00459151	0.00305296	0.00981389	0.00296673
		459.042	0.00313355	0.0031616	0.00321859	0.0082476	0.00297
		459.264	0.00395656	0.00368014	0.0033743	0.00987646	0.00296765
		459.486	0.0055305	0.00531575	0.00462645	0.00861102	0.00297015
		459.707	0.00373717	0.00536971	0.00570448	0.00971602	0.00296628
		459.929	0.00347522	0.00504842	0.00540543	0.00921184	0.00296707
		460.151	0.00338975	0.00669466	0.00325912	0.00955702	0.00296804
		460.372	0.00569738	0.00579711	0.00489278	0.00983936	0.00296592
		460.594	0.00745404	0.00629123	0.00331918	0.0092525	0.0029659
		460.816	0.00374731	0.00397962	0.00314479	0.00944976	0.00297052
		461.038	0.00479391	0.00541893	0.00589134	0.0104481	0.00296719
		461.259	0.00845703	0.00325922	0.00339592	0.0105842	0.0029659
		461.481	0.00331689	0.00537531	0.00663248	0.0099577	0.00296754
		461.703	0.00445224	0.00670185	0.00431798	0.00933213	0.00296615
		461.925	0.00550393	0.0066142	0.00445991	0.0102177	0.00296739
		462.147	0.00462752	0.00398455	0.0038904	0.00890063	0.00296568
		462.368	0.00393208	0.00600061	0.00612461	0.00968578	0.00296674
		462.59	0.00603456	0.00319276	0.00483045	0.0106077	0.00296598
		462.812	0.00305454	0.00449107	0.00340295	0.00845465	0.00296677
		463.034	0.00356816	0.0040583	0.0034791	0.00932087	0.00296598
		463.256	0.00374124	0.00812634	0.00738266	0.00964337	0.0029672
		463.478	0.00547205	0.00423141	0.00538244	0.00933405	0.00297376
		463.7	0.00490009	0.00584086	0.00659172	0.00913003	0.00296673
		463.921	0.00515282	0.00411357	0.00346546	0.00964949	0.0029658
		464.143	0.00388915	0.00731538	0.00515997	0.0103845	0.00296673
		464.365	0.00359429	0.00411357	0.0032229	0.00972341	0.00297132
		464.587	0.00466773	0.00484356	0.00451239	0.00935514	0.00296653
		464.809	0.0084029	0.00425408	0.00377208	0.00891683	0.00296645
		465.031	0.00401814	0.00496538	0.00524298	0.00873429	0.00296708
		465.253	0.00373394	0.00447811	0.0048371	0.00918711	0.00296603
		465.475	0.00304902	0.00634598	0.00442149	0.00907707	0.00296722
		465.697	0.00460313	0.00371753	0.00339003	0.00838525	0.0029735
		465.919	0.00479843	0.00512387	0.0059375	0.00903934	0.0029659
		466.141	0.00538431	0.00403005	0.00374146	0.00879135	0.00296815
		466.363	0.00300678	0.00750685	0.00350718	0.00933638	0.00296758
		466.585	0.0052201	0.0036146	0.00438993	0.00980468	0.00296608
		466.807	0.00431716	0.00572179	0.00500073	0.00850646	0.00296749
		467.029	0.00627353	0.00404668	0.00327059	0.00919877	0.00297007
		467.251	0.00514485	0.00538314	0.00552729	0.00858365	0.00296567
		467.473	0.00364484	0.00624859	0.00658042	0.00863423	0.00296611
		467.695	0.00540258	0.00621599	0.00500817	0.00779362	0.00296578
		467.917	0.00554824	0.00339281	0.00307004	0.00906994	0.00296955
		468.139	0.00300397	0.00399437	0.00486255	0.00927457	0.00296612
		468.362	0.00299924	0.00321071	0.0044257	0.00888074	0.00296519
		468.584	0.00360113	0.00398446	0.00435191	0.00858661	0.0029764
		468.806	0.00477125	0.00339992	0.00339481	0.00851471	0.00297737
		469.028	0.00403123	0.00542135	0.00367839	0.00874205	0.00296649
		469.25	0.00370751	0.00403827	0.00466244	0.00883169	0.00296671
		469.472	0.00338838	0.00705268	0.00338631	0.00854079	0.0029697
		469.694	0.0041084	0.00323394	0.00623125	0.00821543	0.00296519
		469.917	0.00511502	0.00530017	0.00303043	0.00771767	0.00296588
		470.139	0.00365715	0.00349491	0.0048432	0.00877076	0.00296608
		470.361	0.00303686	0.00481414	0.00442679	0.00801592	0.00296595
		470.583	0.00391929	0.00464784	0.00399361	0.00862065	0.0029665
		470.805	0.00508053	0.00334978	0.00413019	0.00886804	0.00296594
		471.028	0.00344556	0.00539935	0.00532525	0.00835211	0.0029682
		471.25	0.00391929	0.00326379	0.0034473	0.00935951	0.00296665
		471.472	0.00303128	0.00495528	0.00546182	0.00876202	0.00296703
		471.694	0.00373874	0.00638095	0.00526206	0.00847512	0.00296663
		471.917	0.00319909	0.0037835	0.00508539	0.0082608	0.00296642
		472.139	0.00458193	0.00611109	0.00411564	0.00798588	0.00296593
		472.361	0.00370501	0.00523403	0.00401449	0.00854439	0.00297286
		472.584	0.00323023	0.00521206	0.00483912	0.0086346	0.00296748
		472.806	0.00613614	0.00320767	0.00352884	0.00806427	0.00296604
		473.028	0.00453288	0.00417646	0.00417129	0.00809042	0.00296876
		473.251	0.00603593	0.0044103	0.00363702	0.0087975	0.00296968
		473.473	0.00457062	0.00658172	0.00580748	0.00767741	0.0029658
		473.695	0.0055499	0.00416789	0.00425427	0.00788992	0.002969
		473.918	0.00306684	0.00509665	0.00499164	0.00870462	0.002966
		474.14	0.00574889	0.0038522	0.00306863	0.00840228	0.00296597
		474.362	0.00468761	0.0042674	0.00356596	0.00868308	0.00296573
		474.585	0.00434864	0.00452451	0.0037198	0.00747898	0.00296654
		474.807	0.0041507	0.00455751	0.00376068	0.00722458	0.00296712
		475.03	0.00580022	0.00305564	0.00366174	0.00813482	0.00296567
		475.252	0.00421668	0.00488746	0.00309316	0.00776471	0.00296597
		475.475	0.00362285	0.00561337	0.00402453	0.008057	0.00296567
		475.697	0.00316022	0.00626039	0.0036183	0.00855548	0.00296597
		475.919	0.00365315	0.00517578	0.00388899	0.00822645	0.00296567
		476.142	0.00434752	0.00484711	0.00375758	0.00806471	0.00296623
		476.364	0.00592062	0.00573452	0.00516236	0.00783759	0.00296542
		476.587	0.00394652	0.0061868	0.00362456	0.00789046	0.00296659
		476.809	0.0050611	0.00500646	0.00361671	0.00746492	0.00296659
		477.032	0.00460215	0.00621958	0.00565646	0.00849143	0.00296711
		477.255	0.00401208	0.00364524	0.00365734	0.00766661	0.00296835
		477.477	0.00620847	0.0046458	0.00378843	0.0076533	0.00296719
		477.7	0.00368309	0.00444666	0.00404884	0.00755354	0.00296719
		477.922	0.00558134	0.00588694	0.0074189	0.00869285	0.00296617
		478.145	0.00316368	0.00325132	0.00413915	0.00838504	0.00296542
		478.367	0.00374854	0.005756	0.00342717	0.0084583	0.00296689
		478.59	0.00427176	0.0039226	0.00345973	0.00817379	0.00296602
		478.813	0.00446806	0.00395532	0.00519325	0.0079414	0.00296695
		479.035	0.00482795	0.00359538	0.00319022	0.00756278	0.00296955
		479.258	0.00580948	0.00415166	0.00427743	0.00771153	0.00296671
		479.48	0.00384643	0.00305489	0.0033616	0.00763391	0.00296627
		479.703	0.00355218	0.00562511	0.00395069	0.00830795	0.00296979
		479.926	0.00675962	0.00336646	0.00296911	0.00875827	0.00296617
		480.148	0.00336006	0.00348047	0.00309214	0.00758807	0.00296599
		480.371	0.00486134	0.0035956	0.00505531	0.00765728	0.00296681
		480.594	0.00444233	0.00372768	0.00401771	0.00897357	0.00296659
		480.817	0.00581475	0.00390742	0.00361663	0.00846998	0.00296578
		481.039	0.00404474	0.00566189	0.0043454	0.00782018	0.00296591
		481.262	0.00433974	0.00428499	0.00342002	0.00785961	0.00297088
		481.485	0.00381529	0.00589137	0.00454201	0.00757989	0.00296525
		481.707	0.00345592	0.00320372	0.00316621	0.00755116	0.00296617
		481.93	0.00434307	0.00432105	0.00361821	0.00828437	0.00296603
		482.153	0.00411307	0.00359808	0.00414378	0.00798314	0.00296639
		482.376	0.0042445	0.00550411	0.00717368	0.00752527	0.00296684
		482.599	0.00316087	0.00406192	0.0044524	0.00796513	0.00296646
		482.821	0.00411702	0.00676595	0.0030021	0.00723357	0.00296636
		483.044	0.00711737	0.00371511	0.00427969	0.00807405	0.00296694
		483.267	0.00474347	0.00604048	0.00494682	0.0085441	0.00296922
		483.49	0.00355652	0.00465549	0.00395008	0.00836475	0.00296621
		483.713	0.00541427	0.00370261	0.00518787	0.00857209	0.00296715
		483.936	0.00548052	0.00358609	0.00479049	0.00834605	0.00296695
		484.158	0.00448677	0.00519346	0.0050223	0.00947089	0.00296918
		484.381	0.00521552	0.00549163	0.00485672	0.00810505	0.00296924
		484.604	0.00516204	0.00400683	0.0038019	0.0083219	0.00296576
		484.827	0.00489549	0.00390686	0.00403506	0.0102101	0.00296625
		485.05	0.00492881	0.0059396	0.0061002	0.00863697	0.00296661
		485.273	0.00489549	0.00380689	0.00376061	0.00834111	0.00296696
		485.496	0.0030963	0.00540642	0.00436815	0.00777295	0.00297146
		485.719	0.00397046	0.00334333	0.00404352	0.00833311	0.00296598
		485.942	0.00478079	0.00616465	0.00625929	0.00801687	0.00296574
		486.165	0.00303453	0.00374638	0.00317064	0.0078419	0.00296619
		486.388	0.00467568	0.00666846	0.0043712	0.00906368	0.00296642
		486.611	0.00445483	0.00380419	0.00309671	0.0077554	0.00296751
		486.834	0.00577715	0.0052799	0.00378275	0.00845658	0.00296639
		487.057	0.00492951	0.0055851	0.00374073	0.00860689	0.0029677
		487.28	0.00387844	0.00429648	0.00313873	0.00783172	0.00296643
		487.503	0.00454157	0.00444996	0.00498524	0.00764458	0.00297259
		487.726	0.00351204	0.00575423	0.00619424	0.00809499	0.00296691
		487.949	0.00385968	0.00470679	0.00316692	0.00838593	0.00296666
		488.172	0.00471316	0.00489616	0.00612562	0.00836222	0.00296886
		488.395	0.00385522	0.00299063	0.00307222	0.0076528	0.00296955
		488.618	0.00529663	0.00405414	0.00370061	0.00808374	0.00296649
		488.841	0.00397303	0.00307871	0.00337887	0.00837428	0.00296723
		489.064	0.00456517	0.00313036	0.00380507	0.00729921	0.00296668
		489.287	0.00501798	0.00475087	0.00422293	0.0074791	0.00296569
		489.51	0.00431531	0.00481903	0.00392682	0.00852743	0.00296649
		489.734	0.00565852	0.00492545	0.00452962	0.00847394	0.00296749
		489.957	0.00303843	0.00549304	0.00303185	0.00900138	0.00296649
		490.18	0.00310476	0.00329363	0.00303185	0.00788488	0.00297234
		490.403	0.0048782	0.00371932	0.00467145	0.0083036	0.00296649
		490.626	0.00448595	0.00482436	0.00354091	0.00826997	0.00296638
		490.849	0.00318513	0.00438911	0.00405716	0.00820773	0.00296594
		491.073	0.00416428	0.00362743	0.00398465	0.00893083	0.00296612
		491.296	0.00303536	0.00569485	0.00383964	0.00806929	0.00296607
		491.519	0.00526767	0.00446206	0.00341562	0.00862281	0.00296609
		491.742	0.00519332	0.00501979	0.00549687	0.00784174	0.00296774
		491.965	0.00582531	0.0041082	0.00452167	0.00800021	0.00296609
		492.189	0.00340888	0.00334662	0.0046049	0.00924272	0.0029658
		492.412	0.00541637	0.00501979	0.00505088	0.00852945	0.00296586
		492.635	0.0039616	0.00614851	0.00488062	0.00853717	0.00296654
		492.858	0.00441537	0.00536405	0.00387782	0.00901819	0.00296617
		493.082	0.00579159	0.00691319	0.00358124	0.00935332	0.00296654
		493.305	0.00441537	0.00691319	0.00388698	0.00846154	0.0029661
		493.528	0.00328257	0.00561246	0.00509438	0.00876568	0.00296796
		493.752	0.00654379	0.00405708	0.0030785	0.00888457	0.00297698
		493.975	0.00528448	0.00663581	0.0059599	0.0088786	0.00296612
		494.198	0.00445806	0.00330925	0.00358995	0.00901309	0.00296576
		494.422	0.00327746	0.00325088	0.00407148	0.00922127	0.00296956
		494.645	0.00449878	0.00382474	0.00490027	0.00884857	0.0029728
		494.868	0.00490305	0.00714025	0.00349543	0.0092529	0.00296936
		495.092	0.00349336	0.00491643	0.00397072	0.00968501	0.00296759
		495.315	0.00312952	0.00536119	0.00393999	0.00950388	0.00297058
		495.539	0.00445	0.00706712	0.00350713	0.00923419	0.00296609
		495.762	0.0033757	0.00582735	0.00305275	0.00865785	0.00296961
		495.986	0.00391285	0.00431825	0.00420936	0.00993997	0.00297054
		496.209	0.00502847	0.00582735	0.00312547	0.010281	0.00296541
		496.432	0.00461528	0.00326515	0.0033006	0.00985799	0.00296617
		496.656	0.0030517	0.00678925	0.00405921	0.00916035	0.00296765
		496.879	0.00731976	0.00318554	0.00384979	0.00915335	0.00297128
		497.103	0.00422482	0.0039398	0.00498068	0.00974701	0.00296611
		497.326	0.00409369	0.00477788	0.00401733	0.00968278	0.00296644
		497.55	0.00406268	0.00588185	0.00482236	0.00926525	0.00296519
		497.773	0.006752	0.00550283	0.00481228	0.00934168	0.00296657
		497.997	0.00376247	0.00525016	0.00772684	0.00887469	0.00297008
		498.22	0.00826781	0.00345965	0.00398049	0.00915215	0.00297039
		498.444	0.00464669	0.00520805	0.00583262	0.00906421	0.00296808
		498.667	0.00573016	0.00566028	0.00355713	0.00942755	0.00297362
		498.891	0.00388503	0.00561834	0.00431174	0.0106972	0.00297155
		499.115	0.00648499	0.00494728	0.00632403	0.00944145	0.00296672
		499.338	0.00422051	0.00394068	0.00586288	0.00949447	0.00296672
		499.562	0.00346033	0.00467712	0.00533419	0.00911182	0.00296519
		499.785	0.00387519	0.00446965	0.00429733	0.00979497	0.00296655
		500.009	0.00329438	0.00500906	0.00363375	0.00904374	0.00296834
		500.233	0.00511978	0.00567294	0.00371669	0.00986346	0.0029661
		500.456	0.00420708	0.00345237	0.00429733	0.00967932	0.00297077
		500.68	0.00565852	0.0047325	0.00452187	0.0096664	0.00297063
		500.904	0.00565852	0.00440566	0.00419518	0.00954947	0.00296799
		501.127	0.0036978	0.00397599	0.00611449	0.0103701	0.00296616
		501.351	0.00500495	0.00448737	0.00402204	0.00971299	0.00296664
		501.575	0.00324895	0.00582773	0.00329123	0.0088456	0.00296985
		501.798	0.0062561	0.00395908	0.00425491	0.00910382	0.00297099
		502.022	0.00513148	0.00426105	0.00545951	0.00885607	0.00296666
		502.246	0.00577412	0.00498413	0.00305031	0.00927507	0.00296639
		502.47	0.00456918	0.00454225	0.00557997	0.00935608	0.00296873
		502.693	0.00525462	0.00374543	0.00311848	0.0102529	0.0029697
		502.917	0.00414814	0.00451682	0.00573533	0.00955953	0.00296944
		503.141	0.00561027	0.00562347	0.00303946	0.0095528	0.00296583
		503.365	0.00478041	0.00372635	0.0055773	0.00910131	0.00296663
		503.588	0.00393648	0.00531279	0.00514125	0.00921227	0.00296575
		503.812	0.00420915	0.00332589	0.00429387	0.00852576	0.0029659
		504.036	0.00393648	0.00385117	0.00550106	0.00981732	0.00296938
		504.26	0.00351306	0.00613093	0.00373935	0.00841033	0.00296614
		504.484	0.00366381	0.00539071	0.00538423	0.00892011	0.00296899
		504.708	0.0031937	0.00659495	0.00389359	0.00904952	0.0029666
		504.931	0.00515733	0.00301365	0.00497135	0.00828331	0.00296634
		505.155	0.00550385	0.00540118	0.00450946	0.00947867	0.00296966
		505.379	0.00719796	0.0064024	0.00403833	0.00857725	0.00296797
		505.603	0.00532829	0.00385274	0.00571609	0.00881967	0.00296588
		505.827	0.00529013	0.00476859	0.00350377	0.0085747	0.00296584
		506.051	0.00303902	0.00511204	0.00399963	0.00793433	0.00296696
		506.275	0.00517567	0.00335666	0.00327491	0.00871687	0.00297027
		506.499	0.00380706	0.00476859	0.00510579	0.00843765	0.00297125
		506.723	0.00451643	0.00513535	0.00482605	0.00829071	0.00296695
		506.947	0.00307641	0.0034481	0.00387895	0.0080913	0.00296658
		507.17	0.00644908	0.00392251	0.00497759	0.00923251	0.00296868
		507.394	0.003948	0.00407412	0.00440933	0.00922006	0.00296779
		507.618	0.00579276	0.00491789	0.00492225	0.00890259	0.00296526
		507.842	0.00334497	0.0049374	0.00572347	0.00922406	0.00296594
		508.066	0.00424568	0.00297495	0.00326245	0.00829886	0.00296699
		508.29	0.00518902	0.00610733	0.00387505	0.00839684	0.00296715
		508.514	0.00367801	0.00421743	0.0034123	0.00924096	0.00296684
		508.738	0.00311333	0.00429273	0.00515253	0.00934063	0.0029668
		508.963	0.00458151	0.00414213	0.00378865	0.00911801	0.00296601
		509.187	0.00364037	0.0057988	0.00662029	0.00933236	0.00296708
		509.411	0.00450622	0.00421743	0.00337466	0.00851565	0.00296708
		509.635	0.00522117	0.00342668	0.00357177	0.00797544	0.00296749
		509.859	0.00665151	0.00316315	0.00466303	0.00912623	0.00296921
		510.083	0.00458128	0.00632545	0.00485118	0.00806765	0.00296749
		510.307	0.00563522	0.00312551	0.00515222	0.00830533	0.00297014
		510.531	0.00318895	0.00316347	0.00462807	0.0086618	0.00296687
		510.755	0.00379706	0.00299314	0.00455269	0.00862516	0.00296601
		510.979	0.00401837	0.0055013	0.00515574	0.00905587	0.00296698
		511.204	0.00401837	0.00421927	0.00323353	0.00897622	0.00296715
		511.428	0.00386756	0.00467175	0.00387427	0.00880203	0.00297284
		511.652	0.00432482	0.00380749	0.00402882	0.00949019	0.00296741
		511.876	0.00402213	0.00448864	0.00542834	0.00849605	0.00296792
		512.1	0.0046275	0.00412849	0.00391534	0.00877463	0.00296574
		512.324	0.00383787	0.00505626	0.00607136	0.00844946	0.00296611
		512.549	0.0039514	0.00407795	0.00478536	0.00825402	0.00297002
		512.773	0.0032289	0.00369763	0.00388211	0.00812033	0.00296574
		512.997	0.00520626	0.00552317	0.00346394	0.00918015	0.00296801
		513.221	0.003381	0.00415401	0.00342592	0.0086085	0.00296679
		513.446	0.00486402	0.00400189	0.00353997	0.00863747	0.0029678
		513.67	0.00640736	0.00439144	0.00457682	0.0084779	0.0029727
		513.894	0.00334544	0.00377896	0.0030463	0.0079508	0.00296887
		514.118	0.00372818	0.00381724	0.00488292	0.0091536	0.00296715
		514.343	0.00326889	0.00416176	0.00364934	0.00918362	0.00296879
		514.567	0.0034305	0.00471097	0.00751947	0.00873092	0.00296519
		514.791	0.00489106	0.00428666	0.00374094	0.00867458	0.0029666
		515.016	0.0047418	0.00368811	0.00512897	0.00900929	0.00297339
		515.24	0.00396544	0.00337952	0.00361603	0.00854596	0.00296603
		515.464	0.00369547	0.00575246	0.00451207	0.00839166	0.0029666
		515.689	0.00545048	0.00519129	0.00404863	0.00959857	0.00296562
		515.913	0.00397334	0.00834042	0.00510719	0.00856692	0.00296861
		516.137	0.00390064	0.00441373	0.0030087	0.00877969	0.00296661
		516.362	0.00413387	0.00561895	0.00327142	0.00913456	0.0029675
		516.586	0.00637113	0.003759	0.00641656	0.00934878	0.00296701
		516.811	0.0033936	0.0059925	0.00328321	0.00902162	0.00296686
		517.035	0.00311935	0.00689374	0.00551572	0.00844483	0.00296751
		517.26	0.00547004	0.00340635	0.00453655	0.0108156	0.00296824
		517.484	0.00461321	0.00536555	0.00335216	0.00977082	0.00296636
		517.708	0.0047039	0.00392253	0.00316715	0.00914775	0.0029668
		517.933	0.00367287	0.00475128	0.00399553	0.00871437	0.00296576
		518.157	0.00509336	0.00303391	0.00422275	0.00960171	0.00296688
		518.382	0.00328341	0.0055011	0.00458723	0.00874308	0.00296576
		518.606	0.00629519	0.00420552	0.00343638	0.00894077	0.00296762
		518.831	0.00368189	0.00301513	0.00423913	0.00874539	0.00296576
		519.055	0.00399927	0.00341192	0.00352521	0.00866547	0.00296752
		519.28	0.0033645	0.0040468	0.00352521	0.00859349	0.00296664
		519.504	0.00455554	0.00628136	0.00451309	0.00842797	0.00296709
		519.729	0.00559613	0.00632119	0.00307985	0.00836863	0.00296606
		519.954	0.00352013	0.00331336	0.0048714	0.00890881	0.00296591
		520.178	0.00336601	0.00663983	0.00647342	0.00794105	0.00296606
		520.403	0.00575025	0.00307438	0.00444301	0.00777854	0.0029687
		520.627	0.00344108	0.00536829	0.00572045	0.00822226	0.00296763
		520.852	0.00336651	0.00339355	0.00335903	0.00786345	0.00296519
		521.076	0.00436335	0.00660456	0.0047239	0.0088375	0.00296616
		521.301	0.00742844	0.00502863	0.00415627	0.00881099	0.00296606
		521.526	0.00404277	0.00572313	0.00400484	0.00882918	0.00296621
		521.75	0.00503297	0.00315399	0.00327884	0.00856526	0.00296996
		521.975	0.00400295	0.00413029	0.00316897	0.00803234	0.00296621
		522.2	0.00718296	0.00315399	0.00407491	0.00845099	0.00296767
		522.424	0.00387834	0.00311417	0.0039157	0.00805292	0.00296638
		522.649	0.00494607	0.00374843	0.00304925	0.00838721	0.00296576
		522.874	0.00300228	0.00531629	0.00332686	0.00910713	0.00296762
		523.098	0.00300228	0.00412603	0.00545887	0.00758216	0.00296547
		523.323	0.00558078	0.00339136	0.00399154	0.00824969	0.00296598
		523.548	0.00532907	0.00303388	0.00352192	0.008974	0.00296659
		523.773	0.00430873	0.00648617	0.00379793	0.00896896	0.00296576
		523.997	0.00667006	0.00419824	0.00323647	0.00861848	0.00296591
		524.222	0.003712	0.00569723	0.00521739	0.00894115	0.00296591
		524.447	0.00493467	0.0034093	0.00307875	0.00769862	0.00296663
		524.672	0.00386784	0.00536294	0.00296988	0.00890286	0.00296648
		524.896	0.00601521	0.00334648	0.00479933	0.00876986	0.00296541
		525.121	0.00508104	0.00350305	0.00383061	0.00821251	0.00296585
		525.346	0.00444979	0.00442355	0.00500433	0.00808161	0.00297002
		525.571	0.00397154	0.00526495	0.00390084	0.00895681	0.00297041
		525.796	0.00420436	0.00345967	0.00584042	0.0100387	0.00296749
		526.021	0.00482521	0.00487686	0.00746967	0.00849231	0.00296625
		526.245	0.00451478	0.00510971	0.00307691	0.00914942	0.00296656
		526.47	0.00443718	0.00650684	0.00393963	0.0101703	0.00296756
		526.695	0.00603828	0.0033013	0.00392143	0.00920937	0.00296584
		526.92	0.0051925	0.00831981	0.00700535	0.00881294	0.00296712
		527.145	0.0036547	0.00439781	0.00419968	0.00861476	0.00296958
		527.37	0.00338558	0.00585895	0.00427654	0.00856979	0.00296768
		527.595	0.00532366	0.00461272	0.00391235	0.0088896	0.00296574
		527.82	0.00311998	0.00377484	0.00468285	0.0086689	0.00296835
		528.045	0.00532366	0.00461272	0.00411181	0.00968386	0.00296602
		528.27	0.0036531	0.00705021	0.00357885	0.00880144	0.00297222
		528.495	0.00661837	0.00430804	0.00463565	0.00885122	0.00296658
		528.72	0.00386815	0.00369184	0.00432743	0.00899989	0.00296632
		528.944	0.00432085	0.00527656	0.00462915	0.00904502	0.00296636
		529.169	0.00296764	0.0070122	0.00478001	0.00943004	0.00296764
		529.394	0.00530172	0.00440874	0.00597784	0.00873659	0.00296519
		529.619	0.00341627	0.00355382	0.00685691	0.00805355	0.00296679
		529.845	0.0040844	0.00443322	0.00416574	0.00919732	0.00296941
		530.07	0.00363575	0.00533068	0.0050628	0.00881323	0.00296519
		530.295	0.00557993	0.00450801	0.00393252	0.00838128	0.00296848
		530.52	0.00370915	0.00564479	0.00552725	0.00878809	0.00296677
		530.745	0.00351894	0.00371645	0.00474884	0.00857632	0.00296668
		530.97	0.0037833	0.0051627	0.00526778	0.00887835	0.00297031
		531.195	0.00540991	0.00353103	0.0033403	0.0087501	0.00296746
		531.42	0.00555822	0.00642354	0.00608326	0.00835089	0.00296931
		531.645	0.00399318	0.00625037	0.00326391	0.0088821	0.00296654
		531.87	0.00509717	0.00831146	0.00591271	0.00831146	0.00296613
		532.095	0.00774673	0.00301151	0.00310793	0.00877712	0.00296667
		532.32	0.00421876	0.00488858	0.00502977	0.00841564	0.00296703
		532.546	0.00442431	0.00357697	0.00325302	0.00859224	0.00296635
		532.771	0.00354741	0.00615389	0.00633004	0.00830679	0.00296594
		532.996	0.00639733	0.0037055	0.00318873	0.00800401	0.00296736
		533.221	0.00482622	0.00429019	0.00563603	0.00833831	0.00296572
		533.446	0.00307243	0.00518487	0.00355399	0.00916387	0.00296742
		533.671	0.00347137	0.0038465	0.00326005	0.00786932	0.00296678
		533.897	0.00539655	0.0031199	0.00310609	0.00926876	0.0029703
		534.122	0.00456109	0.00548134	0.00587464	0.0082531	0.00296674
		534.347	0.00365299	0.00497272	0.00311479	0.00902996	0.00297256
		534.572	0.00369014	0.00369725	0.00329459	0.00750674	0.00296627
		534.798	0.00657587	0.00348043	0.00364714	0.0087312	0.00296559
		535.023	0.00434048	0.00604608	0.00426117	0.00881959	0.00296673
		535.248	0.0062507	0.00366111	0.00401699	0.00829557	0.00296651
		535.473	0.00491388	0.00496201	0.00488387	0.0079045	0.00296974
		535.699	0.00674026	0.00416186	0.00447141	0.00807151	0.00296752
		535.924	0.00347118	0.00527727	0.00462389	0.00919642	0.00296598
		536.149	0.005661	0.00513335	0.00360825	0.00863753	0.00296766
		536.375	0.00368236	0.00340626	0.00386862	0.00804097	0.00296578
		536.6	0.0041458	0.00306347	0.00597973	0.0078258	0.00297174
		536.825	0.00457596	0.00483877	0.00547802	0.00830973	0.00296551
		537.051	0.00479104	0.00306347	0.00354286	0.00770374	0.00296519
		537.276	0.00296751	0.00376321	0.00375788	0.00823011	0.00296626
		537.501	0.00610855	0.00343921	0.00325536	0.00791127	0.00296571
		537.727	0.00364205	0.00365372	0.00306811	0.00821817	0.00296692
		537.952	0.00457609	0.00365372	0.003354	0.0072862	0.0029724
		538.178	0.004071	0.0041	0.0059713	0.00748176	0.00296901
		538.403	0.00539362	0.00411849	0.0042917	0.00725621	0.0029665
		538.628	0.00349803	0.00454446	0.00331758	0.00786155	0.00296577
		538.854	0.00364074	0.00463306	0.00506527	0.00715894	0.00296691
		539.079	0.00432324	0.00313437	0.0036828	0.00792392	0.00296649
		539.305	0.00353371	0.00320574	0.00399526	0.00759267	0.00297331
		539.53	0.00421463	0.00441712	0.00332568	0.00852905	0.0029661
		539.756	0.00382268	0.00498733	0.00311194	0.00843059	0.00296682
		539.981	0.00439279	0.00473786	0.00345963	0.00951013	0.00297666
		540.207	0.00303877	0.00705433	0.00630939	0.0095823	0.00296841
		540.432	0.00710085	0.00512988	0.00343254	0.0104325	0.00296946
		540.658	0.00585213	0.00683837	0.00644996	0.0106346	0.00297007
		540.883	0.00460568	0.00584106	0.00345935	0.01184	0.00297329
		541.109	0.00474813	0.00755073	0.00538189	0.0112025	0.0029912
		541.334	0.00659999	0.00666028	0.0041358	0.0130846	0.00297498
		541.56	0.00884577	0.00591338	0.0052047	0.0121876	0.00297982
		541.786	0.0103777	0.00455939	0.00495539	0.0129696	0.00317201
		542.011	0.00638758	0.00958342	0.00780464	0.0118985	0.00301262
		542.237	0.00799075	0.00912021	0.00723479	0.0128034	0.003011
		542.462	0.00617383	0.00890642	0.00908681	0.0127862	0.00312655
		542.688	0.00631965	0.00680796	0.0100554	0.0144365	0.00309738
		542.914	0.00432262	0.00823463	0.00962762	0.0136822	0.0029733
		543.139	0.00542812	0.00748563	0.00916416	0.012672	0.00297086
		543.365	0.00603436	0.00809196	0.00895025	0.0125918	0.00297757
		543.591	0.006611	0.0068501	0.00681762	0.0115604	0.00296953
		543.816	0.00453457	0.00756462	0.00767466	0.0112626	0.00296577
		544.042	0.00582515	0.00681437	0.00592486	0.011155	0.002971
		544.268	0.00310575	0.00652856	0.00506781	0.0121758	0.00296815
		544.493	0.00303895	0.00677864	0.00742469	0.0118957	0.00297649
		544.719	0.00332563	0.00535569	0.0107656	0.0115543	0.0029665
		544.945	0.00468648	0.00428117	0.0104792	0.0122263	0.00296519
		545.17	0.00529528	0.00478261	0.00922616	0.0120495	0.00296725
		545.396	0.00368375	0.00517661	0.00679166	0.0115421	0.00296842
		545.622	0.00397354	0.00644159	0.0102165	0.0114148	0.00296909
		545.848	0.00519514	0.00385427	0.00666055	0.010367	0.00296909
		546.073	0.00468747	0.00466343	0.00407437	0.00875575	0.00296843
		546.299	0.00511862	0.00523839	0.00432581	0.00718557	0.00296604
		546.525	0.0045502	0.00335276	0.00458383	0.00813656	0.00296907
		546.751	0.00310715	0.00416522	0.00621543	0.00785453	0.00296631
		546.977	0.00566856	0.00457954	0.00387115	0.00914765	0.00296951
		547.202	0.00296753	0.00373224	0.00448427	0.00786867	0.00296753
		547.428	0.00364829	0.00398481	0.00455641	0.00855719	0.00296684
		547.654	0.00553746	0.00460663	0.00383958	0.00838926	0.00296571
		547.88	0.00376531	0.00460663	0.00375839	0.00959215	0.00296674
		548.106	0.00318041	0.00649257	0.00485463	0.00991915	0.00297235
		548.332	0.00455838	0.00424395	0.00317835	0.00883494	0.00298401
		548.558	0.00537067	0.00458011	0.00446492	0.00873176	0.00296605
		548.783	0.00420323	0.00395981	0.00322486	0.00830139	0.00296796
		549.009	0.00394785	0.00563827	0.00442844	0.00896079	0.00297322
		549.235	0.00599088	0.00385034	0.00468375	0.00817958	0.00296652
		549.461	0.00303578	0.00476255	0.00351664	0.00832622	0.00296612
		549.687	0.00597529	0.00429745	0.00315322	0.00784068	0.00296581
		549.913	0.00502011	0.00455465	0.00524667	0.0081642	0.00296912
		550.139	0.0035506	0.0031584	0.00333686	0.0095241	0.00297042
		550.365	0.00384928	0.00576718	0.00443867	0.00850952	0.00296811
		550.591	0.00688897	0.00299265	0.00321995	0.00823674	0.00296845
		550.817	0.00570371	0.00353045	0.00415455	0.00804134	0.00296582
		551.043	0.00377765	0.00493817	0.00315477	0.00840868	0.00296677
		551.269	0.00603706	0.00516044	0.00522838	0.00919334	0.00296607
		551.495	0.00618522	0.00475294	0.00389535	0.0089554	0.00296573
		551.721	0.00333662	0.00622793	0.00416567	0.00848005	0.0029658
		551.947	0.00591624	0.00403988	0.00512846	0.00890906	0.00296693
		552.173	0.0036357	0.00355378	0.00416567	0.00851185	0.00296573
		552.399	0.00632748	0.00495661	0.00349292	0.00897098	0.00296631
		552.625	0.00311876	0.00603559	0.00425385	0.00857198	0.00296602
		552.851	0.00621178	0.00361731	0.0030362	0.00847495	0.00296685
		553.077	0.00376101	0.00539323	0.00599121	0.00870267	0.00296671
		553.304	0.00530507	0.00384402	0.00512253	0.00976359	0.00296611
		553.53	0.0031922	0.00406471	0.00469051	0.00847989	0.00296546
		553.756	0.00678768	0.0040845	0.00422248	0.00958251	0.00296617
		553.982	0.00346492	0.00423752	0.00572296	0.00858486	0.00296687
		554.208	0.00438291	0.00377845	0.00414601	0.00811341	0.00296659
		554.434	0.00456919	0.00660938	0.00368714	0.0092368	0.00296581
		554.66	0.00641329	0.00386709	0.00312487	0.00913925	0.00296618
		554.887	0.00645207	0.00491407	0.00467527	0.00909714	0.00296792
		555.113	0.00459105	0.00328543	0.00323186	0.00883775	0.00296575
		555.339	0.00435843	0.00642638	0.00440395	0.00898474	0.00296635
		555.565	0.00320397	0.00482613	0.0042688	0.00874166	0.00296648
		555.791	0.0050887	0.00360542	0.00737827	0.0084656	0.00296745
		556.018	0.00548242	0.00553493	0.00513473	0.00844942	0.00296663
		556.244	0.00343509	0.00439297	0.00319663	0.0106538	0.00296629
		556.47	0.00363195	0.00401821	0.00343279	0.00861243	0.00296591
		556.696	0.0048048	0.00469788	0.00621295	0.00891494	0.00296754
		556.923	0.00368345	0.0038968	0.00421112	0.00934788	0.00296695
		557.149	0.00632663	0.00646028	0.00665335	0.00863196	0.00296757
		557.375	0.00528538	0.00549897	0.00376112	0.00885606	0.0029671
		557.602	0.00455368	0.00360751	0.00394896	0.0095799	0.00296616
		557.828	0.00500246	0.00477115	0.00337794	0.00873567	0.00296676
		558.054	0.0039417	0.00579128	0.00562121	0.00790604	0.00296917
		558.281	0.00370221	0.0043223	0.00333716	0.00864762	0.00296618
		558.507	0.00521638	0.00655744	0.00442711	0.00920502	0.0029662
		558.733	0.00516933	0.00426696	0.00371946	0.0101494	0.00296687
		558.96	0.00434197	0.00709883	0.0061338	0.00917287	0.00296625
		559.186	0.00704308	0.00576618	0.00383436	0.00842983	0.00296587
		559.412	0.00337887	0.0034757	0.00384434	0.00766034	0.00296628
		559.639	0.00598346	0.00406065	0.0058101	0.00876923	0.00296701
		559.865	0.00513246	0.00493378	0.00739418	0.00847208	0.00296745
		560.092	0.00449421	0.00299674	0.00403372	0.00862224	0.00296623
		560.318	0.00526011	0.00384787	0.00335312	0.00847018	0.00296997
		560.544	0.00709799	0.00321517	0.003188	0.00946309	0.00296774
		560.771	0.00488346	0.00415202	0.00584275	0.0083285	0.00296841
		560.997	0.00661912	0.00334579	0.003188	0.0100578	0.00296654
		561.224	0.00339769	0.00389078	0.00331856	0.00908919	0.00296726
		561.45	0.00518254	0.00467449	0.00527698	0.00772936	0.0029704
		561.677	0.00363649	0.00493768	0.00309349	0.00815708	0.0029666
		561.903	0.00345246	0.00415699	0.0048754	0.00829052	0.00297113
		562.13	0.00407631	0.00462571	0.00702437	0.0099979	0.00296698
		562.356	0.00394263	0.0042246	0.00402899	0.00805999	0.0029666
		562.583	0.00342421	0.00334189	0.0033354	0.00946968	0.00296635
		562.809	0.00406271	0.00320505	0.00442964	0.00826324	0.00296627
		563.036	0.00456438	0.00457346	0.00356336	0.00864859	0.00297262
		563.262	0.00597226	0.0040261	0.00455549	0.00879321	0.00296596
		563.489	0.00397149	0.00329628	0.00455549	0.00937193	0.0029668
		563.716	0.00501402	0.00335037	0.00548824	0.00885944	0.00296684
		563.942	0.00338791	0.00391006	0.00502205	0.00936033	0.00296753
		564.169	0.00403472	0.00514523	0.00482439	0.00944527	0.00296718
		564.395	0.00324801	0.00346617	0.00323932	0.00945824	0.00296672
		564.622	0.00381836	0.00352381	0.00538486	0.00918381	0.00296572
		564.849	0.00305724	0.00388146	0.00335134	0.00939937	0.00296731
		565.075	0.00449052	0.00623573	0.00524219	0.00897522	0.00296588
		565.302	0.00534678	0.00357139	0.00400573	0.00906715	0.00296728
		565.529	0.00441342	0.00505832	0.00334631	0.00988098	0.00296803
		565.755	0.00359726	0.00312286	0.00403501	0.00927132	0.00296634
		565.982	0.00316184	0.0029777	0.00576457	0.01004	0.00296637
		566.209	0.00388125	0.00454943	0.00532928	0.00978399	0.00296965
		566.435	0.00368773	0.00300106	0.0046038	0.00972364	0.00296956
		566.662	0.00492389	0.00297787	0.00439302	0.0093071	0.00297115
		566.889	0.00600293	0.00574863	0.00336333	0.0088434	0.00296656
		567.116	0.00462961	0.00412982	0.00493238	0.00938826	0.00296519
		567.342	0.00605197	0.00648445	0.00565613	0.00893321	0.00296599
		567.569	0.0040568	0.00399149	0.00297111	0.0098112	0.00296574
		567.796	0.00503984	0.00352227	0.00563003	0.00973134	0.00296749
		568.023	0.0034567	0.00530357	0.00336678	0.0105479	0.00296682
		568.249	0.00325881	0.00824682	0.00746	0.0112219	0.002966
		568.476	0.004743	0.00324928	0.00592678	0.0134433	0.00296547
		568.703	0.00361433	0.00310142	0.00896948	0.0118535	0.00296746
		568.93	0.00485647	0.00307742	0.00474741	0.0108528	0.002966
		569.157	0.00326653	0.00489038	0.00772769	0.0112688	0.002966
		569.383	0.00326007	0.00352467	0.00683361	0.0119836	0.00296646
		569.61	0.00375623	0.00322627	0.00524209	0.00986035	0.0029664
		569.837	0.00544404	0.00317662	0.00752494	0.00974195	0.00296731
		570.064	0.00524547	0.00419358	0.00732643	0.0117498	0.0029705
		570.291	0.00351447	0.0059313	0.00683016	0.0111446	0.00296967
		570.518	0.00346227	0.00892929	0.00947661	0.0127387	0.00296645
		570.745	0.00340647	0.00394033	0.00725479	0.0139137	0.00296858
		570.972	0.00335708	0.00833654	0.00922974	0.0130231	0.00296565
		571.199	0.00351166	0.00645951	0.00918036	0.0138113	0.00296591
		571.425	0.00524024	0.00448368	0.00947661	0.0159228	0.00297986
		571.652	0.00463256	0.00491071	0.00785262	0.0129195	0.0029659
		571.879	0.00355573	0.00760322	0.00687396	0.0126991	0.002968
		572.106	0.00301096	0.00500862	0.00706969	0.0126017	0.00297995
		572.333	0.00698202	0.00784799	0.00702076	0.011393	0.00296818
		572.56	0.0040261	0.00367828	0.00600558	0.0108366	0.00296589
		572.787	0.00736337	0.00392015	0.00711769	0.0105396	0.00297107
		573.014	0.00330061	0.00474251	0.00471166	0.00946371	0.00296669
		573.241	0.00325852	0.00551649	0.00485672	0.00979861	0.00296726
		573.468	0.00450976	0.00399354	0.00353962	0.00966432	0.00296637
		573.695	0.00563293	0.00433618	0.00438987	0.00905068	0.00296985
		573.922	0.00420212	0.00674591	0.00478274	0.0106069	0.00296635
		574.149	0.0043929	0.00302522	0.00534347	0.00964781	0.00296741
		574.376	0.00630064	0.00319136	0.00467595	0.00971123	0.00296693
		574.604	0.00432976	0.00405733	0.00371053	0.00998504	0.00296691
		574.831	0.00718757	0.00602951	0.00549409	0.0102901	0.00297518
		575.058	0.0053096	0.00579473	0.00602164	0.010277	0.00296642
		575.285	0.00685893	0.00588864	0.00447276	0.0100313	0.00296639
		575.512	0.00490202	0.00819703	0.00763422	0.0100454	0.00296802
		575.739	0.00624143	0.00420047	0.00412505	0.0113372	0.00296671
		575.966	0.00388592	0.00847419	0.00555642	0.0104454	0.00296716
		576.193	0.00619525	0.0061645	0.00379077	0.00909175	0.00296895
		576.421	0.00333168	0.00556398	0.00500234	0.0100455	0.0029697
		576.648	0.00324069	0.0045671	0.00410596	0.00979148	0.00296735
		576.875	0.00477929	0.00715681	0.00469633	0.00999805	0.00296593
		577.102	0.00450673	0.00311324	0.00319769	0.0100011	0.00296613
		577.329	0.00582409	0.00879241	0.00551377	0.0110221	0.0029673
		577.556	0.00386213	0.00668758	0.00462404	0.0100247	0.00296628
		577.784	0.00296809	0.00521219	0.00511561	0.00959321	0.00296743
		578.011	0.00537619	0.00418389	0.0039537	0.0109932	0.00296792
		578.238	0.00671724	0.00923599	0.00529437	0.00923599	0.00296825
		578.465	0.00390683	0.00299833	0.00559648	0.00988746	0.00296592
		578.693	0.00481705	0.00715949	0.00489641	0.0100038	0.00296626
		578.92	0.0051195	0.00363703	0.00385068	0.00912835	0.00296664
		579.147	0.00661631	0.00601469	0.00424679	0.00965545	0.00296957
		579.374	0.00366671	0.00522214	0.0034986	0.00978674	0.00296869
		579.602	0.00361854	0.00479819	0.00561514	0.0104771	0.00296709
		579.829	0.00534768	0.00345354	0.00314381	0.00959175	0.00297022
		580.056	0.00426345	0.00432106	0.0036537	0.00912402	0.00297041
		580.284	0.00487062	0.00592597	0.00383752	0.00942493	0.00296712
		580.511	0.00339587	0.00644279	0.00331253	0.00985567	0.00296652
		580.738	0.00322471	0.00348981	0.00322698	0.00924497	0.00296723
		580.966	0.00493075	0.0062716	0.0035692	0.00991277	0.0029686
		581.193	0.00582934	0.00541567	0.0044145	0.00987084	0.00296976
		581.421	0.00296797	0.00896779	0.00373006	0.00896779	0.00296592
		581.648	0.00423013	0.00479342	0.00325583	0.00903775	0.00296627
		581.875	0.00528654	0.00563867	0.00702568	0.00936388	0.00296645
		582.103	0.00583587	0.00384178	0.00363603	0.00864939	0.00296637
		582.33	0.00609489	0.00568094	0.00571611	0.00964964	0.00297082
		582.558	0.00413228	0.00711275	0.00337785	0.0104437	0.00296564
		582.785	0.00438296	0.00661132	0.0045991	0.00942874	0.00296821
		583.013	0.00680613	0.00414598	0.00451557	0.00905633	0.00296656
		583.24	0.00526574	0.00310135	0.00418143	0.0101205	0.00296605
		583.467	0.00559454	0.00416616	0.00454732	0.00929498	0.00296988
		583.695	0.00370685	0.00715317	0.00495451	0.00932727	0.00296617
		583.922	0.00387226	0.00431935	0.00399376	0.00831412	0.00297237
		584.15	0.00428579	0.00463025	0.00432448	0.00839724	0.00296696
		584.377	0.0043685	0.00541608	0.00354891	0.00938245	0.00296999
		584.605	0.00353613	0.00498372	0.00428082	0.00857198	0.00296609
		584.833	0.00501112	0.004061	0.00328796	0.00798845	0.00296929
		585.06	0.00456575	0.00299557	0.003247	0.00847011	0.00296589
		585.288	0.00796109	0.00498372	0.00373852	0.00892035	0.00296616
		585.515	0.00503526	0.00305699	0.00297006	0.00988177	0.00296693
		585.743	0.00483205	0.00464225	0.00305131	0.0085463	0.00296593
		585.97	0.00466948	0.00380828	0.00356976	0.00843334	0.00296615
		586.198	0.0038973	0.00488614	0.00401669	0.0082258	0.00297061
		586.426	0.00508118	0.00342282	0.00459524	0.00868886	0.00296668
		586.653	0.00425903	0.00315654	0.00449324	0.00943669	0.00296667
		586.881	0.00659938	0.00301598	0.0041802	0.00992068	0.00296935
		587.108	0.00405728	0.00670797	0.00328307	0.010515	0.00296615
		587.336	0.00546956	0.00376189	0.00388816	0.0104593	0.00296751
		587.564	0.00457166	0.00419801	0.00540558	0.00997422	0.00296881
		587.791	0.00673689	0.00504018	0.00440345	0.0104235	0.00296735
		588.019	0.0078195	0.00524069	0.00336124	0.0110108	0.00296999
		588.247	0.00761902	0.00381772	0.00488448	0.010799	0.0029669
		588.475	0.00693737	0.00620317	0.00676848	0.0108683	0.00297083
		588.702	0.00719519	0.00502902	0.00375781	0.0105027	0.00297154
		588.93	0.00520113	0.00339364	0.00487416	0.0104272	0.00296665
		589.158	0.00528089	0.00427116	0.0042458	0.00975148	0.00296689
		589.385	0.00595887	0.00335375	0.00331924	0.00937494	0.00296665
		589.613	0.0067389	0.00297545	0.00454782	0.0105581	0.00297026
		589.841	0.00618315	0.00553557	0.00482561	0.0107929	0.00297173
		590.069	0.00665951	0.0037298	0.0040716	0.0107765	0.00296708
		590.296	0.00336473	0.00625022	0.00502404	0.0110122	0.00296708
		590.524	0.00510299	0.00497189	0.00691345	0.0107431	0.00296671
		590.752	0.00371904	0.00706791	0.00556943	0.0105835	0.00296627
		590.98	0.00537978	0.00524872	0.00312804	0.010689	0.00296703
		591.208	0.00336317	0.00584193	0.00517413	0.0104138	0.00297477
		591.436	0.00652648	0.00489279	0.00304898	0.0099755	0.00296971
		591.663	0.00411075	0.00417702	0.00386673	0.0100144	0.00297081
		591.891	0.00887985	0.00606919	0.00339389	0.0119775	0.00296811
		592.119	0.00572673	0.00484716	0.00366971	0.0101522	0.0029703
		592.347	0.00742153	0.00409818	0.00437896	0.0103979	0.0029662
		592.575	0.00446139	0.00519585	0.00421793	0.00947619	0.00297018
		592.803	0.00611226	0.00307296	0.00344144	0.00985262	0.0029667
		593.031	0.00375387	0.00425234	0.00559326	0.00999341	0.00297244
		593.259	0.00501168	0.00460615	0.00539678	0.0104689	0.00297614
		593.487	0.00493307	0.00476341	0.00311766	0.00991056	0.00297101
		593.714	0.00410536	0.00534836	0.00515666	0.010202	0.00296744
		593.942	0.00751826	0.0064077	0.00758814	0.0110139	0.00298279
		594.17	0.006616	0.00401438	0.00421544	0.0114539	0.00297332
		594.398	0.00602757	0.00805556	0.00527431	0.012554	0.00297982
		594.626	0.00786346	0.0047178	0.00343035	0.0123811	0.00296867
		594.854	0.00629683	0.00659805	0.00632779	0.0110501	0.00298928
		595.082	0.00680599	0.00702894	0.00386105	0.0131945	0.00297596
		595.31	0.00821596	0.00785156	0.00687595	0.0127944	0.00298489
		595.538	0.00727099	0.00596782	0.00312631	0.0144856	0.00299716
		595.766	0.0105571	0.00678949	0.00530706	0.0156276	0.00296787
		595.994	0.0100877	0.00682861	0.00730163	0.0138722	0.00297806
		596.222	0.00910966	0.00639822	0.00655856	0.0144414	0.00301783
		596.45	0.011496	0.00780678	0.00773184	0.0148145	0.00297559
		596.679	0.00820606	0.00729498	0.009487	0.0150861	0.00355837
		596.907	0.0135617	0.008898	0.0082755	0.0155979	0.00366498
		597.135	0.0128971	0.00651301	0.0146066	0.0169527	0.0054047
		597.363	0.0132099	0.00862431	0.00999505	0.0200884	0.00542468
		597.591	0.00945367	0.0119821	0.0173739	0.0232335	0.00681872
		597.819	0.0121887	0.0146785	0.0166318	0.0238288	0.00736646
		598.047	0.0101179	0.0176875	0.0171395	0.0274907	0.00712957
		598.275	0.0153145	0.0156554	0.0214362	0.0301447	0.00915302
		598.503	0.0150798	0.0220639	0.024131	0.0307206	0.0107407
		598.732	0.0156268	0.024174	0.0248341	0.0337154	0.0105857
		598.96	0.0153924	0.0272221	0.0272558	0.0355136	0.0125223
		599.188	0.0178929	0.0247993	0.0220217	0.036835	0.0133349
		599.416	0.0210967	0.0306609	0.0263183	0.0408337	0.0148343
		599.644	0.0198874	0.0350411	0.0262428	0.0418879	0.0147288
		599.873	0.0258269	0.0358227	0.0259693	0.0438317	0.0185969
		600.101	0.0295391	0.0355101	0.0248365	0.0471199	0.0176625
		600.329	0.0319227	0.040278	0.0279616	0.0494671	0.0181825
		600.557	0.0367837	0.0381449	0.0217982	0.0524699	0.0175449
		600.786	0.0412013	0.0384968	0.0257846	0.0547966	0.0165295
		601.014	0.0476127	0.0352906	0.0209384	0.0596452	0.0147189
		601.242	0.0481991	0.037793	0.0199223	0.0580209	0.0149054
		601.47	0.0567997	0.0345868	0.0191406	0.0613451	0.0136127
		601.699	0.0528745	0.0340539	0.0160201	0.0597066	0.0131123
		601.927	0.0545172	0.0274038	0.0186789	0.0609058	0.013109
		602.155	0.0561599	0.0248611	0.0210641	0.0606747	0.0117668
		602.384	0.0510753	0.0213014	0.0225108	0.0585627	0.0132338
		602.612	0.050326	0.0216665	0.0289414	0.0575278	0.0106652
		602.84	0.044142	0.0177128	0.0273762	0.0515782	0.0100108
		603.069	0.0364708	0.0146986	0.0292152	0.0480406	0.00750461
		603.297	0.030052	0.0108624	0.0340671	0.0414669	0.00689718
		603.525	0.0234155	0.0105164	0.034759	0.0409504	0.00324773
		603.754	0.018519	0.00624602	0.0323702	0.039169	0.00354326
		603.982	0.0143276	0.00655945	0.0241073	0.0319614	0.00397033
		604.211	0.012134	0.00906685	0.0197213	0.0289844	0.0040094
		604.439	0.00614067	0.0093411	0.0167451	0.0212283	0.00377119
		604.667	0.00645676	0.00785613	0.0168342	0.019932	0.00480174
		604.896	0.00743682	0.0106399	0.0135421	0.0198926	0.00315591
		605.124	0.00680958	0.0113065	0.014326	0.0216321	0.003543
		605.353	0.00637835	0.0141295	0.0140908	0.0214515	0.0030681
		605.581	0.0054007	0.0128062	0.0156318	0.0225176	0.00303105
		605.81	0.0049298	0.0126884	0.0133957	0.0240396	0.00299964
		606.038	0.00547918	0.00974485	0.0121011	0.0201544	0.00301402
		606.267	0.0049298	0.0132771	0.0123757	0.0205999	0.00297925
		606.495	0.00610704	0.00542763	0.0111203	0.0169766	0.00299304
		606.724	0.00457814	0.0117154	0.0107353	0.0150022	0.00296766
		606.952	0.00335542	0.00645132	0.00453115	0.0119357	0.00297355
		607.181	0.0031983	0.00531208	0.00606255	0.0108382	0.00296658
		607.409	0.00398386	0.00464425	0.00307828	0.0105059	0.00296881
		607.638	0.00532124	0.00551058	0.00413944	0.0107458	0.00297389
		607.866	0.00457945	0.00814476	0.00406084	0.0122302	0.00297064
		608.095	0.00425987	0.00613964	0.00484682	0.0115422	0.0029737
		608.324	0.00473669	0.00558921	0.00308779	0.0117718	0.00297108
		608.552	0.00383344	0.00752033	0.00551749	0.0107311	0.00296976
		608.781	0.00304133	0.00330922	0.00312726	0.0101834	0.00297472
		609.009	0.00508754	0.00740226	0.00610757	0.0102352	0.00297087
		609.238	0.00304644	0.00393892	0.00312726	0.00873639	0.00296644
		609.467	0.00591389	0.00614287	0.00406196	0.0093594	0.00296687
		609.695	0.00378969	0.00356622	0.00548973	0.00884336	0.00297037
		609.924	0.00445921	0.00358524	0.00485034	0.00911904	0.00296591
		610.153	0.00300713	0.00675679	0.00470229	0.00885223	0.00296586
		610.381	0.00390784	0.00342768	0.00320614	0.00770032	0.00296716
		610.61	0.00411101	0.00338871	0.00304873	0.00947314	0.00296576
		610.839	0.00544626	0.00372453	0.00414281	0.00804946	0.00296976
		611.067	0.00348024	0.00400053	0.0032852	0.00842438	0.00296658
		611.296	0.00446069	0.00451311	0.00351222	0.00898185	0.00296605
		611.525	0.00379628	0.0056192	0.00335488	0.00838616	0.0029676
		611.754	0.00682909	0.00325161	0.00395597	0.00869933	0.0029702
		611.982	0.00367792	0.00331012	0.00438984	0.00901935	0.00296612
		612.211	0.00592166	0.00498785	0.00367042	0.00901036	0.00296688
		612.44	0.00332283	0.00356729	0.0050998	0.00869096	0.00296724
		612.669	0.00667381	0.00510769	0.0035525	0.00919464	0.00296688
		612.897	0.00462081	0.00325181	0.00537755	0.0083648	0.00296717
		613.126	0.00497614	0.00346831	0.00502232	0.00861031	0.0029706
		613.355	0.00352048	0.00625281	0.00359197	0.00930229	0.00296721
		613.584	0.00442448	0.00692698	0.00430339	0.0085695	0.00296678
		613.813	0.00323919	0.00633424	0.00364139	0.00851304	0.00296761
		614.041	0.00304677	0.00331061	0.00327644	0.00914603	0.00296563
		614.27	0.00391598	0.00360766	0.00296992	0.00824742	0.00296992
		614.499	0.00398987	0.0037848	0.00352289	0.00914219	0.00296649
		614.728	0.00304681	0.00317308	0.00352316	0.0087644	0.00296703
		614.957	0.00304681	0.00313355	0.00439255	0.00838273	0.00296703
		615.186	0.00493906	0.00570332	0.00455062	0.00916939	0.0029662
		615.415	0.00683643	0.00412192	0.00446211	0.00922115	0.00296707
		615.644	0.00304172	0.00823632	0.00368161	0.00909332	0.00296615
		615.873	0.00387226	0.00467631	0.00390936	0.00874015	0.00297
		616.101	0.0046237	0.00519053	0.00364207	0.00834601	0.00297046
		616.33	0.00328415	0.00457674	0.00490729	0.00837651	0.00296519
		616.559	0.00573221	0.00546845	0.00443344	0.00788556	0.00296666
		616.788	0.00577178	0.00319239	0.00538274	0.00798724	0.00296591
		617.017	0.00577692	0.00618074	0.00510586	0.00845312	0.00296586
		617.246	0.00549482	0.00323196	0.00478942	0.00881464	0.00296519
		617.475	0.00557909	0.0053893	0.00518497	0.00809686	0.00296615
		617.704	0.00391262	0.00436106	0.00336565	0.00870127	0.00296519
		617.933	0.00407095	0.00562793	0.00665013	0.00896257	0.00297249
		618.162	0.00715847	0.00661767	0.00463196	0.00925595	0.00296563
		618.391	0.0032397	0.00404435	0.00455281	0.00923037	0.00297022
		618.62	0.00458603	0.00404467	0.00471163	0.00937707	0.00296584
		618.849	0.00438805	0.00451989	0.00566164	0.00911827	0.00296613
		619.079	0.00636782	0.00531192	0.00585956	0.00895506	0.00296664
		619.308	0.00407129	0.0047575	0.00376161	0.00895383	0.00296901
		619.537	0.00609119	0.00396564	0.00392011	0.00905463	0.00296519
		619.766	0.00336378	0.00737196	0.00364297	0.0107792	0.00296605
		619.995	0.0062892	0.00531232	0.00324707	0.00920453	0.00296519
		620.224	0.00391307	0.00515389	0.00384093	0.00922484	0.00296703
		620.453	0.00605159	0.00531232	0.00376175	0.00936208	0.0029662
		620.682	0.00510176	0.00626389	0.00352437	0.00893035	0.00296725
		620.911	0.00541867	0.00475833	0.0038713	0.00944202	0.00296564
		621.141	0.00320544	0.00578845	0.00463323	0.00973238	0.00296666
		621.37	0.00348797	0.00402191	0.00378109	0.00916086	0.00297177
		621.599	0.00299284	0.00326543	0.00322046	0.0080488	0.00296637
		621.828	0.00385594	0.00333173	0.00318745	0.00878589	0.00296639
		622.057	0.00378067	0.00359831	0.00491881	0.00853171	0.00296587
		622.286	0.00526428	0.00516073	0.00309777	0.00870656	0.00296538
		622.516	0.00419481	0.00527397	0.00513749	0.00883235	0.00296692
		622.745	0.00466706	0.00505139	0.00572877	0.0086509	0.00296611
		622.974	0.00335536	0.0031722	0.00355631	0.00836509	0.0029653
		623.203	0.00433506	0.003094	0.00333467	0.00812958	0.00296619
		623.433	0.00525264	0.00594222	0.00385904	0.00841582	0.00296642
		623.662	0.00381033	0.00344413	0.00479819	0.00800406	0.0029682
		623.891	0.00328242	0.00325617	0.0030175	0.00738022	0.00296534
		624.12	0.00581568	0.00428182	0.00382776	0.00813307	0.00296762
		624.35	0.00634222	0.00412357	0.00380028	0.00812267	0.00296752
		624.579	0.00553578	0.00344196	0.00299352	0.00773788	0.00296646
		624.808	0.00617582	0.00356288	0.00441891	0.00897431	0.00297252
		625.038	0.00333049	0.00457188	0.0040957	0.008922	0.00296519
		625.267	0.00573501	0.00345421	0.00329021	0.00946763	0.00296689
		625.496	0.00357481	0.00332485	0.00497931	0.010305	0.00296708
		625.726	0.00886285	0.00437916	0.00356055	0.00999971	0.00296703
		625.955	0.00686118	0.0047705	0.00434391	0.0108702	0.00296962
		626.184	0.00797403	0.00513272	0.00399809	0.0106095	0.00298215
		626.414	0.00855299	0.00900991	0.00444502	0.0122737	0.00297458
		626.643	0.00829639	0.00867985	0.0034133	0.0130921	0.00298218
		626.873	0.00929309	0.00828273	0.00752745	0.0152135	0.0029997
		627.102	0.0121324	0.00626812	0.00659056	0.0165867	0.00298346
		627.331	0.0116109	0.0116387	0.00683279	0.0196806	0.00298844
		627.561	0.0165463	0.0131064	0.00447902	0.0199926	0.00375413
		627.79	0.0176329	0.0110404	0.00735642	0.020541	0.00344975
		628.02	0.0160071	0.010855	0.00571795	0.0219542	0.00367641
		628.249	0.0205916	0.014752	0.00750786	0.0253831	0.0039682
		628.479	0.0203701	0.0174373	0.00910623	0.026996	0.00481298
[truncated: 1,846 more rows]

## Sheet: Figure 4a
Figure 4a
		wavelength (nm)	I_max/I_min
		612.211	83.39
		614.041	79.0158
		615.873	65.6146
		616.33	64.5436
		617.246	59.3182
		618.62	52.9358
		618.849	52.3404
		619.537	49.9461
		619.766	51.1939
		619.995	51.397
		620.224	51.0098
		621.37	48.984
		622.057	46.7316
		622.516	45.305
		622.745	45.6547
		622.974	45.1088
		623.203	44.6937
		623.662	43.9862
		623.891	43.6875
		624.12	43.3522
		624.35	42.6697
		624.579	41.7185
		624.808	40.7899
		625.267	39.8687
		625.496	39.5819
		625.726	39.1966
		625.955	38.6636
		626.184	38.4823
		626.414	37.9674
		626.643	37.4089
		626.873	36.843
		627.102	36.5218
		627.331	35.6121
		627.561	35.2768
		627.79	34.6971
		628.249	34.2286
		628.479	34.0498
		628.708	33.3358
		628.938	32.8154
		629.167	32.4715
		629.397	32.5901
		629.626	32.017
		629.856	31.8883
		630.085	31.8132
		630.315	31.2993
		630.544	30.985
		630.774	30.7219
		631.004	30.9811
		631.233	31.0681
		631.463	30.999
		631.692	30.9784
		631.922	30.8158
		632.152	30.6197
		632.381	30.4917
		632.611	30.1494
		632.841	29.6588
		633.07	29.2707
		633.3	28.8592
		633.53	28.7387
		633.759	28.2564
		633.989	27.8761
		634.219	27.3913
		634.449	27.0821
		634.678	26.7875
		634.908	26.8576
		635.138	26.6015
		635.368	26.3173
		635.597	25.8754
		635.827	25.8444
		636.057	25.8228
		636.287	25.5889
		636.517	25.2435
		636.747	24.9248
		636.976	24.6921
		637.206	24.5852
		637.436	24.4509
		637.666	24.132
		637.896	23.829
		638.126	23.7098
		638.356	23.4262
		638.586	23.2825
		638.816	23.0155
		639.046	22.8654
		639.275	22.8747
		639.505	22.6993
		639.735	22.1796
		639.965	21.9301
		640.195	21.7136
		640.425	21.456
		640.655	21.4185
		640.885	21.1576
		641.115	20.963
		641.345	20.7608
		641.575	20.6568
		641.806	20.49
		642.036	20.3997
		642.266	20.4112
		642.496	20.2383
		642.726	20.0276
		642.956	19.9578
		643.186	19.8694
		643.416	19.7624
		643.646	19.6797
		643.877	19.6098
		644.107	19.4335
		644.337	19.3463
		644.567	19.2669
		644.797	19.3131
		645.027	19.2868
		645.258	19.097
		645.488	19.0359
		645.718	19.009
		645.948	18.974
		646.179	18.878
		646.409	18.7834
		646.639	18.7656
		646.869	18.7179
		647.1	18.6987
		647.33	18.7203
		647.56	18.6195
		647.791	18.6519
		648.021	18.5015
		648.251	18.4421
		648.482	18.2909
		648.712	18.2503
		648.942	18.175
		649.173	18.1052
		649.403	17.9178
		649.633	17.9285
		649.864	17.8135
		650.094	17.6655
		650.325	17.5371
		650.555	17.4948
		650.786	17.3786
		651.016	17.2712
		651.247	17.1634
		651.477	17.0494
		651.707	16.9537
		651.938	16.9214
		652.168	16.7751
		652.399	16.6743
		652.63	16.5628
		652.86	16.5113
		653.091	16.3907
		653.321	16.2895
		653.552	16.1814
		653.782	16.1832
		654.013	16.1089
		654.244	16.1023
		654.474	16.0597
		654.705	15.9868
		654.935	15.8146
		655.166	15.7952
		655.397	15.7181
		655.627	15.6858
		655.858	15.5823
		656.089	15.5105
		656.319	15.4166
		656.55	15.3768
		656.781	15.3008
		657.011	15.2619
		657.242	15.202
		657.473	15.1733
		657.704	15.1285
		657.934	15.1355
		658.165	15.1137
		658.396	15.1283
		658.627	15.0835
		658.858	15.069
		659.088	15.018
		659.319	14.9281
		659.55	14.9038
		659.781	14.9354
		660.012	14.8689
		660.243	14.8442
		660.473	14.8473
		660.704	14.8082
		660.935	14.7786
		661.166	14.8071
		661.397	14.8006
		661.628	14.7935
		661.859	14.7625
		662.09	14.7535
		662.321	14.6693
		662.552	14.6462
		662.783	14.6088
		663.014	14.519
		663.245	14.4728
		663.476	14.4072
		663.707	14.3501
		663.938	14.3239
		664.169	14.2656
		664.4	14.2152
		664.631	14.1675
		664.862	14.1052
		665.093	14.0188
		665.324	13.9614
		665.555	13.8711
		665.786	13.7967
		666.017	13.7198
		666.248	13.6891
		666.479	13.6315
		666.711	13.5689
		666.942	13.5384
		667.173	13.4838
		667.404	13.4113
		667.635	13.3647
		667.866	13.2828
		668.098	13.251
		668.329	13.1933
		668.56	13.1795
		668.791	13.1249
		669.022	13.113
		669.254	13.0768
		669.485	13.068
		669.716	12.992
		669.947	12.9493
		670.179	12.9132
		670.41	12.8835
		670.641	12.8456
		670.873	12.8182
		671.104	12.7425
		671.335	12.7158
		671.567	12.676
		671.798	12.6781
		672.029	12.6183
		672.261	12.6068
		672.492	12.5685
		672.723	12.57
		672.955	12.5753
		673.186	12.5901
		673.418	12.588
		673.649	12.6232
		673.881	12.6321
		674.112	12.6299
		674.343	12.6197
		674.575	12.5931
		674.806	12.5791
		675.038	12.5816
		675.269	12.5309
		675.501	12.5108
		675.732	12.476
		675.964	12.4443
		676.196	12.4003
		676.427	12.3923
		676.659	12.3844
		676.89	12.3673
		677.122	12.32
		677.353	12.3012
		677.585	12.2576
		677.817	12.2299
		678.048	12.1866
		678.28	12.1257
		678.511	12.0591
		678.743	12.0114
		678.975	11.9588
		679.206	11.9143
		679.438	11.8761
		679.67	11.8321
		679.901	11.7998
		680.133	11.7831
		680.365	11.7483
		680.597	11.6984
		680.828	11.6671
		681.06	11.6393
		681.292	11.5936
		681.524	11.5371
		681.755	11.4891
		681.987	11.4248
		682.219	11.3758
		682.451	11.3287
		682.683	11.2824
		682.914	11.2441
		683.146	11.2012
		683.378	11.12
		683.61	11.1061
		683.842	11.0483
		684.074	10.9981
		684.306	10.9716
		684.537	10.9361
		684.769	10.9077
		685.001	10.8957
		685.233	10.8793
		685.465	10.8722
		685.697	10.8711
		685.929	10.8638
		686.161	10.8502
		686.393	10.8389
		686.625	10.8326
		686.857	10.8234
		687.089	10.7971
		687.321	10.7775
		687.553	10.7698
		687.785	10.7628
		688.017	10.7384
		688.249	10.7295
		688.481	10.7172
		688.713	10.6736
		688.945	10.6688
		689.177	10.6369
		689.41	10.608
		689.642	10.5757
		689.874	10.5568
		690.106	10.5583
		690.338	10.5186
		690.57	10.5032
		690.802	10.4821
		691.035	10.4623
		691.267	10.4415
		691.499	10.3902
		691.731	10.3539
		691.963	10.3073
		692.196	10.2667
		692.428	10.2321
		692.66	10.2151
		692.892	10.1891
		693.124	10.1541
		693.357	10.1236
		693.589	10.0997
		693.821	10.0527
		694.054	10.0054
		694.286	9.97123
		694.518	9.94094
		694.751	9.91991
		694.983	9.90513
		695.215	9.88287
		695.448	9.87309
		695.68	9.84154
		695.912	9.81811
		696.145	9.79895
		696.377	9.77654
		696.61	9.73876
		696.842	9.70488
		697.074	9.66927
		697.307	9.63755
		697.539	9.58815
		697.772	9.57722
		698.004	9.55194
		698.237	9.54775
		698.469	9.54702
		698.702	9.54325
		698.934	9.52178
		699.167	9.52402
		699.399	9.51965
		699.632	9.53032
		699.864	9.52678
		700.097	9.52152
		700.329	9.51625
		700.562	9.50787
		700.794	9.51259
		701.027	9.50477
		701.26	9.51597
		701.492	9.4975
		701.725	9.49119
		701.958	9.46867
		702.19	9.45795
		702.423	9.44191
		702.655	9.42549
		702.888	9.40818
		703.121	9.38599
		703.353	9.3896
		703.586	9.38722
		703.819	9.37024
		704.052	9.35571
		704.284	9.34104
		704.517	9.33233
		704.75	9.32906
		704.983	9.30886
		705.215	9.30072
		705.448	9.29124
		705.681	9.27651
		705.914	9.26931
		706.147	9.26347
		706.379	9.25709
		706.612	9.23945
		706.845	9.22746
		707.078	9.21605
		707.311	9.19232
		707.544	9.18039
		707.776	9.15241
		708.009	9.15208
		708.242	9.13061
		708.475	9.10633
		708.708	9.09722
		708.941	9.08531
		709.174	9.06698
		709.407	9.05593
		709.64	9.03799
		709.873	9.0259
		710.106	8.98849
		710.339	8.96879
		710.572	8.9497
		710.805	8.92847
		711.038	8.89736
		711.271	8.87608
		711.504	8.86421
		711.737	8.84795
		711.97	8.83302
		712.203	8.83278
		712.436	8.82289
		712.669	8.81888
		712.902	8.80253
		713.135	8.80488
		713.368	8.79916
		713.601	8.79563
		713.835	8.78456
		714.068	8.78263
		714.301	8.76453
		714.534	8.75312
		714.767	8.72706
		715	8.70583
		715.233	8.68711
		715.467	8.6801
		715.7	8.67521
		715.933	8.67031
		716.166	8.66203
		716.4	8.66181
		716.633	8.65729
		716.866	8.65941
		717.099	8.66952
		717.333	8.68745
		717.566	8.68164
		717.799	8.69386
		718.032	8.69047
		718.266	8.69359
		718.499	8.7025
		718.732	8.71375
		718.966	8.70455
		719.199	8.70225
		719.432	8.68413
		719.666	8.67803
		719.899	8.65985
		720.133	8.64011
		720.366	8.62553
		720.599	8.60852
		720.833	8.58385
		721.066	8.55512
		721.3	8.54476
		721.533	8.5344
		721.767	8.53635
		722	8.53976
		722.234	8.53621
		722.467	8.54569
		722.701	8.54823
		722.934	8.55947
		723.168	8.55597
		723.401	8.56026
		723.635	8.56009
		723.868	8.56978
		724.102	8.57399
		724.335	8.5726
		724.569	8.56385
		724.802	8.57538
		725.036	8.56555
		725.27	8.5697
		725.503	8.57717
		725.737	8.5755
		725.97	8.58086
		726.204	8.58352
		726.438	8.59972
		726.671	8.61693
		726.905	8.62531
		727.139	8.64817
		727.372	8.65336
		727.606	8.66727
		727.84	8.67491
		728.074	8.68476
		728.307	8.69859
		728.541	8.71088
		728.775	8.71467
		729.009	8.72793
		729.242	8.73358
		729.476	8.74688
		729.71	8.76055
		729.944	8.77559
		730.177	8.79202
		730.411	8.80426
		730.645	8.81457
		730.879	8.83081
		731.113	8.85012
		731.347	8.86626
		731.58	8.87751
		731.814	8.88147
		732.048	8.89197
		732.282	8.8944
		732.516	8.89155
		732.75	8.89927
		732.984	8.88211
		733.218	8.87013
		733.452	8.85015
		733.686	8.84357
		733.92	8.82795
		734.154	8.82434
		734.388	8.81568
		734.622	8.81174
		734.856	8.80723
		735.09	8.80458
		735.324	8.80437
		735.558	8.80131
		735.792	8.7961
		736.026	8.78649
		736.26	8.77571
		736.494	8.77162
		736.728	8.7598
		736.962	8.74961
		737.196	8.72999
		737.43	8.72526
		737.664	8.7192
		737.898	8.70738
		738.133	8.69429
		738.367	8.68308
		738.601	8.67516
		738.835	8.68156
		739.069	8.67769
		739.303	8.68116
		739.538	8.67698
		739.772	8.68731
		740.006	8.69508
		740.24	8.7105
		740.474	8.72161
		740.709	8.7441
		740.943	8.76685
		741.177	8.78741
		741.411	8.80938
		741.646	8.82909
		741.88	8.85371
		742.114	8.87049
		742.349	8.88076
		742.583	8.8936
		742.817	8.89969
		743.052	8.90424
		743.286	8.91566
		743.52	8.91071
		743.755	8.90218
		743.989	8.89564
		744.223	8.89955
		744.458	8.90611
		744.692	8.9038
		744.927	8.89133
		745.161	8.87705
		745.395	8.87053
		745.63	8.8574
		745.864	8.8448
		746.099	8.82896
		746.333	8.80994
		746.568	8.78925
		746.802	8.76986
		747.037	8.7515
		747.271	8.73738
		747.506	8.72558
		747.74	8.70911
		747.975	8.696
		748.209	8.68131
		748.444	8.66541
		748.678	8.64307
		748.913	8.63283
		749.148	8.62233
		749.382	8.60608
		749.617	8.59461
		749.851	8.59775
		750.086	8.59876
		750.321	8.59748
		750.555	8.59601
		750.79	8.60599
		751.025	8.60639
		751.259	8.60304
		751.494	8.61205
		751.729	8.61817
		751.963	8.61513
		752.198	8.61991
		752.433	8.62895
		752.667	8.63309
		752.902	8.64568
		753.137	8.66389
		753.372	8.68752
		753.606	8.70504
		753.841	8.72727
		754.076	8.7562
		754.311	8.78457
		754.546	8.82367
		754.78	8.85758
		755.015	8.89649
		755.25	8.92846
		755.485	8.95905
		755.72	8.99876
		755.955	9.03997
		756.19	9.08045
		756.424	9.12196
		756.659	9.17654
		756.894	9.22079
		757.129	9.27341
		757.364	9.3153
		757.599	9.34669
		757.834	9.38881
		758.069	9.42051
		758.304	9.44935
		758.539	9.46953
		758.774	9.48935
		759.009	9.51332
		759.244	9.53387
		759.479	9.54171
		759.714	9.55045
		759.949	9.56738
		760.184	9.58044
		760.419	9.59505
		760.654	9.6016
		760.889	9.60002
		761.124	9.59442
		761.359	9.5821
		761.594	9.58281
		761.829	9.56705
		762.064	9.55932
		762.299	9.55703
		762.535	9.55582
		762.77	9.55756
		763.005	9.57118
		763.24	9.57405
		763.475	9.58664
		763.71	9.60334
		763.946	9.61727
		764.181	9.62653
		764.416	9.63562
		764.651	9.64437
		764.886	9.65964
		765.122	9.66088
		765.357	9.65609
		765.592	9.64998
		765.827	9.6449
		766.063	9.63327
		766.298	9.6276
		766.533	9.61033
		766.769	9.60119
		767.004	9.58849
		767.239	9.58634
		767.474	9.58194
		767.71	9.5744
		767.945	9.57557
		768.181	9.57811
		768.416	9.58326
		768.651	9.60024
		768.887	9.60041
		769.122	9.60847
		769.357	9.62376
		769.593	9.62918
		769.828	9.62494
		770.064	9.62977
		770.299	9.63624
		770.535	9.64736
		770.77	9.64997
		771.006	9.66242
		771.241	9.68067
		771.477	9.692
		771.712	9.71002
		771.948	9.72864
		772.183	9.7405
		772.419	9.74883
		772.654	9.75682
		772.89	9.76013
		773.125	9.7478
		773.361	9.74391
		773.596	9.73848
		773.832	9.72864
		774.068	9.71448
		774.303	9.69972
		774.539	9.67825
		774.774	9.65944
		775.01	9.63494
		775.246	9.60896
		775.481	9.58596
		775.717	9.55921
		775.953	9.54018
		776.188	9.52043
		776.424	9.49492
		776.66	9.46216
		776.895	9.43287
		777.131	9.41067
		777.367	9.38477
		777.603	9.36768
		777.838	9.34902
		778.074	9.33217
		778.31	9.31731
		778.546	9.31141
		778.781	9.29538
		779.017	9.28641
		779.253	9.27855
		779.489	9.2859
		779.725	9.28747
		779.96	9.28148
		780.196	9.27611
		780.432	9.26621
		780.668	9.25525
		780.904	9.24199
		781.14	9.23912
		781.376	9.24097
		781.612	9.22572
		781.847	9.2215
		782.083	9.21917
		782.319	9.21173
		782.555	9.19979
		782.791	9.17756
		783.027	9.15122
		783.263	9.13538
		783.499	9.12227
		783.735	9.11354
		783.971	9.11067
		784.207	9.10684
		784.443	9.1072
		784.679	9.10592
		784.915	9.11596
		785.151	9.13053
		785.387	9.14456
		785.623	9.16509
		785.859	9.1765
		786.095	9.19696
		786.331	9.20919
		786.568	9.23536
		786.804	9.25661
		787.04	9.28549
		787.276	9.30034
		787.512	9.32395
		787.748	9.35283
		787.984	9.37369
		788.22	9.39595
		788.457	9.41522
		788.693	9.4276
		788.929	9.44098
		789.165	9.45466
		789.401	9.46296
		789.638	9.46691
		789.874	9.47624
		790.11	9.47731
		790.346	9.47433
		790.583	9.46238
		790.819	9.45327
		791.055	9.43455
		791.291	9.41607
		791.528	9.39714
		791.764	9.38248
		792	9.36276
		792.237	9.35302
		792.473	9.34484
		792.709	9.3423
		792.946	9.34669
		793.182	9.36135
		793.418	9.37104
		793.655	9.38293
		793.891	9.39294
		794.128	9.39861
		794.364	9.39738
		794.6	9.39736
		794.837	9.39912
		795.073	9.3971
		795.31	9.39176
		795.546	9.39465
		795.783	9.39691
		796.019	9.40073
		796.256	9.39225
		796.492	9.38908
		796.728	9.38861
		796.965	9.38699
		797.202	9.38396
		797.438	9.38512
		797.675	9.37277
		797.911	9.36481
		798.148	9.35354
		798.384	9.34068
		798.621	9.32209
		798.857	9.30553
		799.094	9.27839
		799.331	9.25141
		799.567	9.22538
		799.804	9.19551
		800.04	9.1704
		800.277	9.14055
		800.514	9.11509
		800.75	9.09682
		800.987	9.08365
		801.224	9.07086
		801.46	9.06184
		801.697	9.06398
		801.934	9.06725
		802.171	9.07463
		802.407	9.08518
		802.644	9.10236
		802.881	9.12894
		803.118	9.15473
		803.354	9.17262
		803.591	9.18844
		803.828	9.20863
		804.065	9.22368
		804.301	9.22981
		804.538	9.2376
		804.775	9.24717
		805.012	9.25331
		805.249	9.26547
		805.486	9.28202
		805.722	9.29876
		805.959	9.31561
		806.196	9.33074
		806.433	9.34454
		806.67	9.34863
		806.907	9.34681
		807.144	9.33659
		807.381	9.33456
		807.618	9.32805
		807.855	9.31386
		808.091	9.30205
		808.328	9.28404
		808.565	9.26625
		808.802	9.23976
		809.039	9.21748
		809.276	9.1889
		809.513	9.16488
		809.75	9.14185
		809.987	9.11651
		810.224	9.09047
		810.461	9.07211
		810.699	9.05036
		810.936	9.02062
		811.173	8.99437
		811.41	8.96104
		811.647	8.91949
		811.884	8.87942
		812.121	8.84324
		812.358	8.7944
		812.595	8.73965
		812.832	8.6765
		813.07	8.60847
		813.307	8.54173
		813.544	8.47156
		813.781	8.40906
		814.018	8.35073
		814.255	8.29431
		814.493	8.25056
		814.73	8.2021
		814.967	8.15435
		815.204	8.11835
		815.442	8.08315
		815.679	8.04778
		815.916	8.01357
		816.153	7.98082
		816.391	7.96158
		816.628	7.93337
		816.865	7.90262
		817.102	7.87856
		817.34	7.84147
		817.577	7.80313
		817.814	7.77664
		818.052	7.74496
		818.289	7.72162
		818.526	7.70011
		818.764	7.67737
		819.001	7.65941
		819.239	7.64288
		819.476	7.62877
		819.713	7.6083
		819.951	7.59199
		820.188	7.57906
		820.426	7.56363
		820.663	7.5533
		820.901	7.53877
		821.138	7.51995
		821.376	7.4952
		821.613	7.4698
		821.85	7.4405
		822.088	7.4041
		822.325	7.36663
		822.563	7.32778
		822.801	7.28845
		823.038	7.24612
		823.276	7.20732
		823.513	7.16645
		823.751	7.13346
		823.988	7.09658
		824.226	7.05456
		824.463	7.02415
		824.701	6.98932
		824.939	6.95142
		825.176	6.9109
		825.414	6.86971
		825.652	6.82393
		825.889	6.77922
		826.127	6.73519
		826.365	6.69362
		826.602	6.65824
		826.84	6.62652
		827.078	6.60312
		827.315	6.5735
		827.553	6.54175
		827.791	6.50493
		828.028	6.47552
		828.266	6.4444
		828.504	6.41801
		828.742	6.3955
		828.979	6.375
		829.217	6.35765
		829.455	6.34152
		829.693	6.32646
		829.931	6.31103
		830.168	6.29724
		830.406	6.28753
		830.644	6.27501
		830.882	6.26899
		831.12	6.27177
		831.358	6.27522
		831.596	6.28139
		831.833	6.29174
		832.071	6.29665
		832.309	6.29754
		832.547	6.31203
		832.785	6.32769
		833.023	6.3467
		833.261	6.36703
		833.499	6.38748
		833.737	6.41079
		833.975	6.4332
		834.213	6.45241
		834.451	6.47191
		834.689	6.48519
		834.927	6.49785
		835.165	6.50893
		835.403	6.51348
		835.641	6.51946
		835.879	6.52074
		836.117	6.51611
		836.355	6.50828
		836.593	6.49282
		836.831	6.48828
		837.069	6.4819
		837.307	6.47522
		837.545	6.47135
		837.783	6.47231
		838.022	6.47149
		838.26	6.47365
		838.498	6.47351
		838.736	6.46931
		838.974	6.46843
		839.212	6.46474
		839.45	6.46697
		839.689	6.46686
		839.927	6.46901
		840.165	6.46655
		840.403	6.46066
		840.641	6.45937
		840.88	6.44414
		841.118	6.43586
		841.356	6.43361
		841.594	6.43197
		841.833	6.42322
		842.071	6.42061
		842.309	6.4188
		842.548	6.41525
		842.786	6.40989
		843.024	6.41377
		843.262	6.41022
		843.501	6.41508
		843.739	6.41381
		843.978	6.41208
		844.216	6.41248
		844.454	6.41273
		844.693	6.40946
		844.931	6.41403
		845.169	6.41832
		845.408	6.42257
		845.646	6.42831
		845.885	6.43526
		846.123	6.44095
		846.362	6.44619
		846.6	6.45173
		846.838	6.46216
		847.077	6.46347
		847.315	6.47444
		847.554	6.48677
		847.792	6.49592
		848.031	6.50206
		848.269	6.50923
		848.508	6.51378
		848.746	6.51311
		848.985	6.51805
		849.224	6.5179
		849.462	6.51875
		849.701	6.5173
		849.939	6.52125
		850.178	6.52606
		850.416	6.52741
		850.655	6.52605
		850.894	6.52873
		851.132	6.52416
		851.371	6.5181
		851.61	6.5167
		851.848	6.52114
		852.087	6.52353
		852.326	6.52001
		852.564	6.52274
		852.803	6.52271
		853.042	6.5242
		853.28	6.52208
		853.519	6.51334
		853.758	6.5021
		853.996	6.49627
		854.235	6.49489
		854.474	6.49218
		854.713	6.5029
		854.952	6.50624
		855.19	6.51778
		855.429	6.53064
		855.668	6.54518
		855.907	6.56053
		856.146	6.58138
		856.384	6.60753
		856.623	6.62994
		856.862	6.65437
		857.101	6.67591
		857.34	6.70198
		857.579	6.72372
		857.818	6.74445
		858.056	6.75969
		858.295	6.77589
		858.534	6.79673
		858.773	6.81989
		859.012	6.83738
		859.251	6.85514
		859.49	6.87063
		859.729	6.89058
		859.968	6.91256
		860.207	6.93669
		860.446	6.95403
		860.685	6.98153
		860.924	7.00695
		861.163	7.02742
		861.402	7.0466
		861.641	7.07163
		861.88	7.07883
		862.119	7.09882
		862.358	7.10927
		862.597	7.12372
		862.836	7.1262
		863.075	7.13918
		863.314	7.1443
		863.553	7.15063
		863.793	7.15577
		864.032	7.16221
		864.271	7.16673
		864.51	7.17498
		864.749	7.1873
		864.988	7.19029
		865.227	7.19158
		865.467	7.19395
		865.706	7.19887
		865.945	7.20825
		866.184	7.21876
		866.423	7.21574
		866.663	7.21179
		866.902	7.22004
		867.141	7.22458
		867.38	7.22589
		867.62	7.24107
		867.859	7.25553
		868.098	7.26876
		868.337	7.28213
		868.577	7.29572
		868.816	7.3053
		869.055	7.32122
		869.295	7.33406
		869.534	7.34579
		869.773	7.35465
		870.013	7.36199
		870.252	7.36971
		870.491	7.37815
		870.731	7.37262
		870.97	7.37791
		871.209	7.38418
		871.449	7.38739
		871.688	7.37984
		871.928	7.38511
		872.167	7.38726
		872.407	7.38242
		872.646	7.38275
		872.885	7.39023
		873.125	7.39626
		873.364	7.4141
		873.604	7.42388
		873.843	7.44106
		874.083	7.44106
		874.322	7.4582
		874.562	7.46045
		874.801	7.47081
		875.041	7.46325
		875.281	7.45973
		875.52	7.44697
		875.76	7.44137
		875.999	7.42578
		876.239	7.41096
		876.478	7.3859
		876.718	7.37038
		876.958	7.35055
		877.197	7.34047
		877.437	7.31695
		877.677	7.29684
		877.916	7.28344
		878.156	7.27006
		878.396	7.25826
		878.635	7.23656
		878.875	7.22155
		879.115	7.2002
		879.354	7.18274
		879.594	7.16503
		879.834	7.14716
		880.073	7.12877
		880.313	7.11754
		880.553	7.11162
		880.793	7.10291
		881.032	7.09413
		881.272	7.08501
		881.512	7.08216
		881.752	7.08421
		881.992	7.08643
		882.231	7.0928
		882.471	7.09662
		882.711	7.10302
		882.951	7.10413
		883.191	7.11115
		883.431	7.11563
		883.67	7.11579
		883.91	7.12284
		884.15	7.11945
		884.39	7.12769
		884.63	7.11704
		884.87	7.12292
		885.11	7.12927
		885.35	7.14741
		885.59	7.15535
		885.83	7.16939
		886.07	7.17521
		886.31	7.20304
		886.55	7.23032
		886.79	7.25297
		887.03	7.2662
		887.27	7.2845
		887.51	7.29747
		887.75	7.31255
		887.99	7.32695
		888.23	7.35343
		888.47	7.37068
		888.71	7.4009
		888.95	7.41836
		889.19	7.43677
		889.43	7.44193
		889.67	7.46295
		889.91	7.46446
		890.15	7.47101
		890.39	7.47569
		890.63	7.49989
		890.871	7.50659
		891.111	7.51905
		891.351	7.51966
		891.591	7.53334
		891.831	7.53269
		892.071	7.55219
		892.312	7.57378
		892.552	7.59623
		892.792	7.60789
		893.032	7.63477
		893.272	7.66251
		893.513	7.69892
		893.753	7.71923
		893.993	7.76238
		894.233	7.78813
		894.474	7.81999
		894.714	7.85558
		894.954	7.89701
		895.195	7.93747
		895.435	7.99334
		895.675	8.03847
		895.916	8.0847
		896.156	8.13111
		896.396	8.17859
		896.637	8.20886
		896.877	8.24736
		897.117	8.26532
		897.358	8.30283
		897.598	8.33551
		897.838	8.35322
		898.079	8.37387
		898.319	8.39119
		898.56	8.41286
		898.8	8.45123
		899.041	8.4748
		899.281	8.51466
		899.522	8.54449
		899.762	8.58368
		900.002	8.60521
		900.243	8.64521
		900.483	8.67249
		900.724	8.68341
		900.964	8.70143
		901.205	8.73242
		901.446	8.74221
		901.686	8.76955
		901.927	8.7767
		902.167	8.80815
		902.408	8.83969
		902.648	8.8574
		902.889	8.87082
		903.129	8.89543
		903.37	8.90738
		903.611	8.93904
		903.851	8.96026
		904.092	8.99487
		904.333	9.00704
		904.573	9.02265
		904.814	9.03497
		905.055	9.05786
		905.295	9.04224
		905.536	9.03575
		905.777	9.02861
		906.017	9.02532
		906.258	8.98997
		906.499	8.94609
		906.739	8.90507
		906.98	8.87965
		907.221	8.85787
		907.462	8.84973
		907.703	8.83634
		907.943	8.81807
		908.184	8.78999
		908.425	8.79219
		908.666	8.76604
		908.906	8.75104
		909.147	8.74393
		909.388	8.78619
		909.629	8.77029
		909.87	8.79775
		910.111	8.8089
		910.352	8.82784
		910.592	8.8246
		910.833	8.83439
		911.074	8.83618
		911.315	8.8505
		911.556	8.84703
		911.797	8.85181
		912.038	8.8542
		912.279	8.85613
		912.52	8.86231
		912.761	8.85048
		913.002	8.84773
		913.243	8.83066
		913.484	8.81004
		913.725	8.76984
		913.966	8.7447
		914.207	8.71695
		914.448	8.67592
		914.689	8.6273
		914.93	8.59038
		915.171	8.54539
		915.412	8.49298
		915.653	8.45157
		915.894	8.38366
		916.135	8.3269
		916.376	8.2801
		916.617	8.24234
		916.858	8.17641
		917.099	8.13192
		917.34	8.09351
		917.582	8.0468
		917.823	7.98618
		918.064	7.9466
		918.305	7.89999
		918.546	7.86791
		918.787	7.80312
		919.029	7.77754
		919.27	7.73792
		919.511	7.70158
		919.752	7.66352
		919.993	7.6205
		920.189	7.57714
		920.384	7.54139
		920.579	7.52234
		920.774	7.49647
		920.97	7.47303
		921.165	7.43952
		921.36	7.41268
		921.556	7.39447
		921.751	7.36319
		921.946	7.32697
		922.141	7.28965
		922.337	7.24229
		922.532	7.20901
		922.727	7.19117
		922.922	7.16109
		923.118	7.12511
		923.313	7.09732
		923.508	7.05852
		923.703	7.03997
		923.899	7.00673
		924.094	6.96585
		924.289	6.93438
		924.484	6.9012
		924.68	6.88174
		924.875	6.85367
		925.07	6.81276
		925.265	6.77907
		925.461	6.74231
		925.656	6.70396
		925.851	6.6835
		926.047	6.64283
		926.242	6.61544
		926.437	6.58328
		926.632	6.55787
		926.828	6.54347
		927.023	6.52168
		927.218	6.49888
		927.413	6.47171
		927.609	6.44803
		927.804	6.44108
		927.999	6.42205
		928.194	6.40454
		928.39	6.38398
		928.585	6.37333
		928.78	6.3747
		928.975	6.36248
		929.171	6.353
		929.366	6.32627
		929.561	6.31337
		929.756	6.29242
		929.952	6.29242
		930.147	6.27616
		930.342	6.26011
		930.538	6.24426
		930.733	6.22861
		930.928	6.21318
		931.123	6.19349
		931.319	6.17868
		931.514	6.16412
		931.709	6.14981
		931.904	6.13577
		932.1	6.12202
		932.295	6.10857
		932.49	6.09545
		932.685	6.08864
		932.881	6.07646
		933.076	6.06453
		933.271	6.05243
		933.466	6.04019
		933.662	6.02783
		933.857	6.01536
		934.052	6.00281
		934.247	6.00473
		934.443	5.99232
		934.638	5.97978
		934.833	5.96714
		935.029	5.95445
		935.224	5.94175
		935.419	5.92911
		935.614	5.9166
		935.81	5.90549
		936.005	5.89365
		936.2	5.88218
		936.395	5.87115
		936.591	5.86069
		936.786	5.85091
		936.981	5.84179
		937.176	5.83347
		937.372	5.83298
		937.567	5.82685
		937.762	5.82192
		937.957	5.81834
		938.153	5.81513
		938.348	5.81151
		938.543	5.80752
		938.738	5.80321
		938.934	5.79865
		939.129	5.80539
		939.324	5.8008
		940.934	5.76919
		942.543	5.74579
		944.153	5.77106
		945.762	5.91141
		947.371	6.16408
		948.98	6.18968
		950.589	6.07429
		952.198	6.07354
		953.806	6.04382
		955.415	5.98258
		957.023	5.9301
		958.631	5.89126
		960.239	5.78634
		961.847	5.72021
		963.454	5.66301
		965.062	5.59018
		966.669	5.47948
		968.277	5.37678
		969.884	5.31516
		971.491	5.26012
		973.098	5.13804
		974.704	4.97851
		976.311	4.8076
		977.917	4.7018
		979.523	4.61197
		981.13	4.56951
		982.735	4.49904
		984.341	4.45218
		985.947	4.39587
		987.553	4.34856
		989.158	4.27507
		990.763	4.21502
		992.368	4.16377
		993.973	4.12208
		995.578	4.14191
		997.183	4.21869
		998.787	4.24198
		1000.39	4.19227
		1002	4.12151
		1003.6	4.10029
		1005.2	4.10903
		1006.81	4.11066
		1008.41	4.0977
		1010.01	4.09929
		1011.62	4.08806
		1013.22	4.11339
		1014.82	4.15162
		1016.43	4.18338
		1018.03	4.16593
		1019.63	4.20744
		1021.23	4.32311
		1022.84	4.48159
		1024.44	4.56624
		1026.04	4.57483
		1027.64	4.61356
		1029.24	4.66868
		1030.85	4.70169
		1032.45	4.75429
		1034.05	4.78224
		1035.65	4.83093
		1037.25	4.81951
		1038.85	4.82601
		1040.45	4.77457
		1042.05	4.706
		1043.65	4.64747
		1045.25	4.60235
		1046.85	4.57556
		1048.45	4.55886
		1050.05	4.56483
		1051.65	4.59455
		1053.25	4.61817
		1054.85	4.58639
		1056.45	4.51863
		1058.05	4.47802
		1059.65	4.42762
		1061.25	4.38976
		1062.85	4.35969
		1064.44	4.30297
		1066.04	4.31533
		1067.64	4.40039
		1069.24	4.44056
		1070.84	4.42761
		1072.43	4.41157
		1074.03	4.37329
		1075.63	4.39504
		1077.22	4.46262
		1078.82	4.50391
		1080.42	4.56352
		1082.02	4.61759
		1083.61	4.63692
		1085.21	4.61864
		1086.8	4.58892
		1088.4	4.53649
		1090	4.5566
		1091.59	4.5948
		1093.19	4.56845
		1094.78	4.49467
		1096.38	4.43738
		1097.97	4.41873
		1099.57	4.44723
		1101.16	4.45515
		1102.76	4.48805
		1104.35	4.54083
		1105.95	4.66169
		1107.54	4.76057
		1109.13	4.78276
		1110.73	4.75583
		1112.32	4.72795
		1113.92	4.68044
		1115.51	4.73281
		1117.1	4.72343
		1118.7	4.62922
		1120.29	4.52512
		1121.88	4.44255
		1123.47	4.35989
		1125.07	4.28486
		1126.66	4.17883
		1128.25	4.15347
		1129.84	4.17146
		1131.43	4.17197
		1133.03	4.1969
		1134.62	4.27587
		1136.21	4.30903
		1137.8	4.34038
		1139.39	4.36529
		1140.98	4.36543
		1142.57	4.38355
		1144.16	4.45355
		1145.75	4.50103
		1147.34	4.50868
		1148.93	4.4605
		1150.52	4.40849
		1152.11	4.39877
		1153.7	4.38184
		1155.29	4.36467
		1156.88	4.35641
		1158.47	4.36165
		1160.06	4.38137
		1161.65	4.3799
		1163.23	4.35238
		1164.82	4.26016
		1166.41	4.20693
		1168	4.14917
		1169.59	4.11719
		1171.17	4.11923
		1172.76	4.09468
		1174.35	4.08653
		1175.94	4.05993
		1177.52	4.03757
		1179.11	4.06728
		1180.7	4.14359
		1182.28	4.2415
		1183.87	4.30767
		1185.46	4.39313
		1187.04	4.43956
		1188.63	4.46926
		1190.21	4.48342
		1191.8	4.47563
		1193.38	4.52391
		1194.97	4.52589
		1196.56	4.48881
		1198.14	4.42794
		1199.72	4.35891
		1201.31	4.32871
		1202.89	4.28481
		1204.48	4.22834
		1206.06	4.15972
		1207.65	4.14661
		1209.23	4.09488
		1210.81	4.03501
		1212.4	3.98764
		1213.98	3.91594
		1215.56	3.85999
		1217.15	3.85667
		1218.73	3.84892
		1220.31	3.81847
		1221.89	3.72908
		1223.47	3.65861
		1225.06	3.62649
		1226.64	3.61633
		1228.22	3.57069
		1229.8	3.56517
		1231.38	3.56795
		1232.96	3.58903
		1234.54	3.60537
		1236.13	3.61449
		1237.71	3.58177
		1239.29	3.56024
		1240.87	3.55582
		1242.45	3.55007
		1244.03	3.53435
		1245.61	3.52277
		1247.19	3.49481
		1248.77	3.48123
		1250.34	3.48108
		1251.92	3.46871
		1253.5	3.41985
		1255.08	3.37065
		1256.66	3.31605
		1258.24	3.29144
		1259.82	3.27208
		1261.39	3.22764
		1262.97	3.20943
		1264.55	3.19106
		1266.13	3.16002
		1267.7	3.14128
		1269.28	3.11255
		1270.86	3.09551
		1272.44	3.10174
		1274.01	3.10296
		1275.59	3.10128
		1277.16	3.13341
		1278.74	3.16743
		1280.32	3.20623
		1281.89	3.22711
		1283.47	3.22204
		1285.04	3.23404
		1286.62	3.2646
		1288.19	3.30672
		1289.77	3.35981
		1291.34	3.39307
		1292.92	3.41088
		1294.49	3.4248
		1296.07	3.43227
		1297.64	3.44115
		1299.21	3.43722
		1300.79	3.43838
		1302.36	3.47949
		1303.93	3.52587
		1305.51	3.56154
		1307.08	3.57899
		1308.65	3.59601
		1310.22	3.5937
		1311.8	3.61039
		1313.37	3.65636
		1314.94	3.73696
		1316.51	3.81394
		1318.08	3.84933
		1319.66	3.89543
		1321.23	3.90791
		1322.8	3.89806
		1324.37	3.908
		1325.94	3.90536
		1327.51	3.91473
		1329.08	3.89772
		1330.65	3.89961
		1332.22	3.90417
		1333.79	3.87484
		1335.36	3.84499
		1336.93	3.83937
		1338.5	3.84453
		1340.07	3.83174
		1341.64	3.84862
		1343.21	3.86265
		1344.77	3.85291
		1346.34	3.81136
		1347.91	3.79526
		1349.48	3.77313
		1351.05	3.73854
		1352.61	3.656
		1354.18	3.56621
		1355.75	3.50656
		1357.32	3.47653
		1358.88	3.42498
		1360.45	3.38425
		1362.02	3.36914
		1363.58	3.42409
		1365.15	3.51721
		1366.71	3.6282
		1368.28	3.69136
		1369.84	3.74488
		1371.41	3.81347
		1372.98	3.91803
		1374.54	4.06299
		1376.1	4.19335
		1377.67	4.27315
		1379.23	4.42238
		1380.8	4.62717
		1382.36	4.79497
		1383.93	4.84299
		1385.49	4.88605
		1387.05	4.95656
		1388.62	5.07684
		1390.18	5.23479
		1391.74	5.4297
		1393.31	5.63926
		1394.87	5.79364
		1396.43	5.83942
		1397.99	5.87476
		1399.55	5.95517
		1401.12	5.96226
		1402.68	5.94898
		1404.24	5.93
		1405.8	5.91891
		1407.36	5.98326
		1408.92	6.02744
		1410.48	5.92987
		1412.04	5.81283
		1413.6	5.67922
		1415.16	5.5912
		1416.72	5.54728
		1418.28	5.50819
		1419.84	5.43543
		1421.4	5.4098
		1422.96	5.4704
		1424.52	5.60659
		1426.08	5.69043
		1427.64	5.69621
		1429.19	5.64934
		1430.75	5.66099
		1432.31	5.68622
		1433.87	5.75071
		1435.43	5.82146
		1436.98	5.87921
		1438.54	5.91239
		1440.1	5.91478
		1441.65	5.9618
		1443.21	5.93733
		1444.77	5.80307
		1446.32	5.66501
		1447.88	5.55214
		1449.44	5.49985
		1450.99	5.48458
		1452.55	5.44982
		1454.1	5.40069
		1455.66	5.32695
		1457.21	5.32065
		1458.77	5.36827
		1460.32	5.4346
		1461.87	5.42807
		1463.43	5.39648
		1464.98	5.37633
		1466.54	5.40223
		1468.09	5.45184
		1469.64	5.50805
		1471.2	5.60288
		1472.75	5.68192
		1474.3	5.80196
		1475.85	6.00928
		1477.41	6.15245
		1478.96	6.20021
		1480.51	6.15546
		1482.06	6.13316
		1483.61	6.23889
		1485.16	6.36397
		1486.72	6.43427
		1488.27	6.58281
		1489.82	6.74276
		1491.37	6.88497
		1492.92	6.93209
		1494.47	6.99236
		1496.02	7.03028
		1497.57	7.14541
		1499.12	7.33474
		1500.67	7.77662
		1502.21	8.20762
		1503.76	8.31021
		1505.31	8.31944
		1506.86	8.43432
		1508.41	8.40251
		1509.96	8.39478
		1511.5	8.45006
		1513.05	8.65869
		1514.6	8.83856
		1516.15	8.85163
		1517.69	8.92721
		1519.24	9.05427
		1520.79	8.95844
		1522.33	8.96458
		1523.88	9.39232
		1525.43	9.97112
		1526.97	10.4557
		1528.52	10.871
		1530.06	11.234
		1531.61	11.4733
		1533.15	11.7188
		1534.7	11.8982
		1536.24	12.297
		1537.79	12.5564
		1539.33	12.8942
		1540.87	13.4319
		1542.42	13.7875
		1543.96	13.587
		1545.51	13.3641
		1547.05	13.1918
		1548.59	13.1979
		1550.13	13.2795
		1551.68	13.3889
		1553.22	13.5601
		1554.76	13.6064
		1556.3	13.5344
		1557.84	13.5305
		1559.39	13.5236
		1560.93	13.3849
		1562.47	13.1897
		1564.01	13.2396
		1565.55	13.3557
		1567.09	13.6896
		1568.63	14.0355
		1570.17	14.3085
		1571.71	14.3369
		1573.25	14.1865
		1574.79	13.9128
		1576.33	13.7843
		1577.87	13.2284
		1579.41	12.6861
		1580.4	12.4628
		1581.4	12.337
		1582.39	12.1827
		1583.39	11.9762
		1584.38	11.8397
		1585.38	11.6285
		1586.37	11.3036
		1587.37	11.2455
		1588.36	10.9484
		1589.36	10.9312
		1590.35	10.6825
		1591.34	10.5051
		1592.34	10.3724
		1593.33	10.253
		1594.33	10.1706
		1595.32	10.1331
		1596.32	10.17
		1597.31	10.2864
		1598.31	10.506
		1599.3	10.7939
		1600.3	11.1237
		1601.29	11.4976
		1602.29	11.9198
		1603.28	12.3974
		1604.28	12.946
		1605.27	13.5666
		1606.27	14.2517
		1607.26	15.0206
		1608.26	15.8258
		1609.25	16.677
		1610.25	17.5855
		1611.24	18.5649
		1612.24	19.6314
		1613.23	20.8048
		1614.23	22.1094
		1615.22	23.5162
		1616.22	25.0183
		1617.21	26.4711
		1618.21	27.7433
		1619.2	28.6736
		1620.2	29.2796
		1621.19	29.6068
		1622.19	29.7147
		1623.18	29.666
		1624.18	29.5187
		1625.17	29.3016
		1626.16	28.9812
		1627.16	28.5748
		1628.15	28.1283
		1629.15	27.708
		1630.14	27.3454
		1631.14	27.0528
		1632.13	26.8373
		1633.13	26.7016
		1634.12	26.6446
		1635.12	26.6633
		1636.11	26.7547
		1637.11	26.9165
		1638.1	27.1461
		1639.1	27.4412
		1640.09	27.7993
		1641.09	28.2173
		1642.08	28.6919
		1643.08	29.2199
		1644.07	29.7984
		1645.07	30.4239
		1646.06	31.0932
		1647.06	31.8026
		1648.05	32.5481
		1649.05	33.3205
		1650.04	34.0665
		1651.04	34.7657
		1652.03	35.414
		1653.03	36.0098
		1654.02	36.5537
		1655.02	37.0486
		1656.01	37.4971
		1657.01	37.9009
		1658	38.2596
		1658.99	38.5718
		1659.99	38.8337
		1660.98	39.04
		1661.98	39.184
		1662.97	39.2608
		1663.97	39.2985
		1664.96	39.3057
		1665.96	39.285
		1666.95	39.2401
		1667.95	39.1761
		1668.94	39.0991
		1669.94	39.0146
		1670.93	38.9273
		1671.93	38.8411
		1672.92	38.7594
		1673.92	38.6844
		1674.91	38.6178
		1675.91	38.5604
		1676.9	38.5121
		1677.9	38.4728
		1678.89	38.4422
		1679.89	38.42
		1680.88	38.4056
		1681.88	38.3984
		1682.87	38.3988
		1683.87	38.4076
		1684.86	38.3972
		1685.86	38.3604
		1686.85	38.2975
		1687.85	38.21
		1688.84	38.0998
		1689.84	37.9682
		1690.83	37.8146
		1691.83	37.6368
		1692.82	37.4306
		1693.81	37.1903
		1694.81	36.9087
		1695.8	36.5776
		1696.8	36.1897
		1697.79	35.7419
		1698.79	35.2345
		1699.78	34.6765
		1700.78	34.0927
		1701.77	33.4923
		1702.77	32.8861
		1703.76	32.284
		1704.76	31.6926
		1705.75	31.1161
		1706.75	30.5558
		1707.74	30.011
		1708.74	29.4795
		1709.73	28.9573
		1710.73	28.4413
		1711.72	27.9295
		1712.72	27.4216
		1713.71	26.9181
		1714.71	26.4206
		1715.7	25.9313
		1716.7	25.4532
		1717.69	24.989
		1718.69	24.5417
		1719.68	24.1135
		1720.68	23.7208
		1721.67	23.3587
		1722.67	23.0267
		1723.66	22.7241
		1724.66	22.4504
		1725.65	22.2051
		1726.65	21.9876
		1727.64	21.7977
		1728.63	21.6349
		1729.63	21.4992
		1730.62	21.3904
		1731.62	21.3086
		1732.61	21.2539
		1733.61	21.2262
		1734.6	21.2258
		1735.6	21.2527
		1736.59	21.3072
		1737.59	21.3894
		1738.58	21.4994
		1739.58	21.6366
		1740.57	21.8003
		1741.57	21.9754
		1742.56	22.1537
		1743.56	22.3322
		1744.55	22.5074
		1745.55	22.6759
		1746.54	22.8355
		1747.54	22.9882
		1748.53	23.1321
		1749.53	23.2678
		1750.52	23.4021
		1751.52	23.5347
		1752.51	23.6652
		1753.51	23.7936
		1754.5	23.9199
		1755.5	24.0445
		1756.49	24.1675
		1757.49	24.2896
		1758.48	24.4112
		1759.48	24.5329
		1760.47	24.6549
		1761.46	24.7776
		1762.46	24.9012
		1763.45	25.0257
		1764.45	25.1513
		1765.44	25.2779
		1766.44	25.4056
		1767.43	25.5335
		1768.43	25.6568
		1769.42	25.7751
		1770.42	25.886
		1771.41	25.9815
		1772.41	26.0612
		1773.4	26.1246
		1774.4	26.1711
		1775.39	26.2002
		1776.39	26.2112
		1777.38	26.2035
		1778.38	26.1764
		1779.37	26.1295
		1780.37	26.0627
		1781.36	25.9762
		1782.36	25.8709
		1783.35	25.7475
		1784.35	25.6073
		1785.34	25.4517
		1786.34	25.2818
		1787.33	25.0987
		1788.33	24.9052
		1789.32	24.7016
		1790.32	24.4877
		1791.31	24.2631
		1792.31	24.0274
		1793.3	23.7802
		1794.3	23.5213
		1795.29	23.2506
		1796.28	22.9682
[truncated: 781 more rows]

## Sheet: Figure 4b
Figure 4b
		wavelength (nm)	spectra_800_min	spectra_800_max	spectra_1215_1410_min	spectra_1215_1410_max	spectra_2050_min	spectra_2050_max
		191.508	0	0.000998651	0.000890685	0	0	0
		191.716	0	0	0.000351637	0	0	0
		191.923	0	0.000213296	0.00301851	0	0	0
		192.131	0	0	0.00125951	0	0	0
		192.339	0	0	0.000578604	3.19883e-05	0	0
		192.546	0	0	0	0	0	0
		192.754	0	0	0.00256457	0	0	0
		192.961	0	0.000380393	0.000890685	0	0	0
		193.169	0	0	0	0	0	0
		193.377	0	0	0	0	0	0
		193.584	0	0	0	0	0	0
		193.792	0	0	0	0	0	0
		194	0	0	0.000380008	0	0	0.000247133
		194.207	0	0	0	0	0	0
		194.415	0	0.000163167	0	0	0	0
		194.623	0	0	0.00103254	0	0	0
		194.83	0	0.000263425	0.000521862	0.000349443	0	0.000497704
		195.038	0	0	0.000663717	0	0	0
		195.246	0	0.000246715	0.00140136	0	0	0
		195.454	0	0	0.000266524	0	0	0
		195.661	0	0	0.000181411	0.00028261	0	0
		195.869	0	0	0	0	0	8.00854e-05
		196.077	0	0	0.00123114	0	0	0
		196.285	0	0	0	0	0	0
		196.492	0	0	0.00208227	0.00116814	0	0
		196.7	0	0	0.000833943	0	0	0
		196.908	0	0.000931812	0.000181411	0	0	0
		197.116	0	0	0	0	0	0
		197.324	0	0	0	0.000783854	0	0
		197.532	0	0	0	4.86964e-05	0	0
		197.74	0	0	0	0	0	0
		197.947	0	0	0	0	0	0
		198.155	0	0	0.000493492	0	0	0.000480999
		198.363	0	0	0.00216738	0	0	0
		198.571	0	0	0.00108928	0	0	0
		198.779	0	0	0.00157159	0.000115529	0	0
		198.987	0	0	0.00123114	4.86964e-05	0	0.000881913
		199.195	0	0	0.000947427	0	0	0
		199.403	0	0	0.000294895	0.000583357	0	0
		199.611	0	0	0.000606975	0	0	0
		199.819	0	0.000330264	0	0.000165653	0	0.000380771
		200.027	0	0	0	0	0	0
		200.235	0	0	0.00123114	0	0	0
		200.443	0	0	0	0.000132237	0	0
		200.651	0	0	0	0	0	0
		200.859	0	0.000196586	0.00148648	0	0	0
		201.067	0	0	0.000294895	0	0	0
		201.275	0	0	9.62978e-05	0	0	0
		201.483	0	0	0	0	0	0
		201.692	0	0	0	0	0	0.000263838
		201.9	0	0.00161691	0.00174181	0	0	0.000197019
		202.108	0	2.94896e-05	0	0.000616773	0	0
		202.316	0	0	0.000606975	0.000950935	0	0
		202.524	0	0	0	0	0	0
		202.732	0	0	0.000919056	0	0	0
		202.94	0	0.000380393	0	9.88208e-05	0	0
		203.149	0	0.000564199	0.00111765	0	0	0
		203.357	0	0	0.00103254	0	0	0
		203.565	0	0.00116575	0	0	0	0
		203.773	0	0	0.00043675	0	0	0
		203.981	0	0.000463941	0	0.000148945	0	0
		204.19	0	2.94896e-05	0.00162833	0	0	0
		204.398	0	0	0.00100417	0.000783854	0	0
		204.606	0	0	0.000209782	0	0	0
		204.815	0	0	0	4.86964e-05	0	0
		205.023	0	0	0	0	0	0
		205.231	0	0	0.00177019	0.000750438	0	9.67902e-05
		205.439	0	0.000163167	0	0	0	6.33807e-05
		205.648	0	0	0.00103254	0.000182361	0	0.000263838
		205.856	0	0	0	0	0	0
		206.064	0	0.000831554	0	0	0	2.99712e-05
		206.273	0	0	6.79268e-05	0	0	0
		206.481	0	0	0.00236598	0	0	0
		206.69	0	0	0	0	0	0
		206.898	0	0.00053078	0.000266524	0	0	0
		207.106	0	0.000313554	0.000465121	6.54046e-05	0	0
		207.315	0	0	0.00137299	0	0	0
		207.523	0	7.96187e-05	0	0	0	0
		207.732	0	0	0	0	0	0
		207.94	0	0	0	0	0	0.000430885
		208.149	0	0.000163167	0.00179856	0	0	0
		208.357	0	0	0.00015304	0	0	0.000163609
		208.566	0	2.94896e-05	0	0.000265902	0	0
		208.774	0	0	0.000209782	0	0	0
		208.983	0	0	0.000493492	0	0	0.000681456
		209.191	0	0.000497361	0.00125951	0.000349443	0	0
		209.4	0	0.000313554	0	0	0	0
		209.608	0	0	0	0	0	0
		209.817	0	0	0.00202552	3.19883e-05	9.56125e-06	0.000180314
		210.025	0	0	0	0	0	0
		210.234	0	0	0	4.86964e-05	0	0.000480999
		210.443	0	1.278e-05	0	0	0	0
		210.651	0	0.000296844	0.00111765	0.00103448	0	0
		210.86	0	0	0.000720459	0	0	0
		211.068	0	0.000714586	0	0.00054994	0	0.000547818
		211.277	0	0	0	0	0	0.000514409
		211.486	0	0	0	0	0	0.000631342
		211.694	0	0	0	0	0	0
		211.903	0	0	0.0020539	0.000165653	0	0.000781685
		212.112	0	0	0	0	0	0
		212.321	0	0	0.00137299	0.000115529	0	0
		212.529	0	0	0.000805572	0	0	0
		212.738	0	0.000196586	0.0018553	0	0	0
		212.947	0	0	0	0	0	0
		213.156	0	0	0.00162833	0	0	0
		213.364	0	0	0.000975798	0	0	0
		213.573	0	0.000798135	0.00134462	0	0	0
		213.782	0	0	0.000720459	0	0	0
		213.991	0	0.000647748	0.000181411	0	0	0
		214.199	0	0	0.0011744	0	0	0
		214.408	0	0	0.00108928	0	0	0.000698161
		214.617	0	0	0.000578604	0	0	0
		214.826	0	0.000697877	0.00151485	0	7.63905e-05	1.32664e-05
		215.035	0	0	0.000493492	0	0	0
		215.244	0	0.00104878	0.000266524	0.000616773	0	2.99712e-05
		215.453	0	0.000163167	0	0	0	6.33807e-05
		215.662	0	0.000196586	0.00106091	0	0	0.000364066
		215.87	0	0	0.000947427	0.000349443	0	0
		216.079	0	0	0.0011744	0	0	1.32664e-05
		216.288	0	0	0	0.000148945	0	0
		216.497	0	6.2909e-05	0	0	0	0
		216.706	0	0	0	0	0	0
		216.915	0	0.000447232	0.000294895	0	0	0
		217.124	0	0	0.000124669	0	0	0
		217.333	0	0.000580909	0	0	0	0.000464295
		217.542	0	2.94896e-05	0.00125951	0	0	0
		217.751	0	4.61993e-05	0.000606975	0	0	0
		217.96	0	0.00104878	0.00043675	0	0	0
		218.169	0	0	0.00103254	0	0	0.000380771
		218.378	0	0	0	0	0	0
		218.587	0	7.96187e-05	0.00196878	0	0	0.000881913
		218.796	0	0	0	0	0	0.000146904
		219.005	0	0	0.000578604	0	0	0
		219.215	0	0.000580909	0	0	0	0
		219.424	0	0.000580909	0	0	0	0
		219.633	0	0.000480651	0	8.21127e-05	0	0
		219.842	0	0	0.000578604	0.000566648	0	0.000247133
		220.051	0	0	0	0.000449692	0	0
		220.26	0	0.000463941	0.000777201	8.21127e-05	0	0
		220.469	0	0	0	0	0	0
		220.679	0	0.00144981	1.11849e-05	0.000215778	0	0
		220.888	0	0	0.00151485	0	0	0.000263838
		221.097	0	0	0.00131625	0	0	0.000731571
		221.306	0	0	0	0	0	0
		221.515	0	0	0.000493492	0	0	0.000581228
		221.725	0	0	0	0	0	0
		221.934	0	0.000848264	0	0.000115529	0	0.00041418
		222.143	0	0	0	0	0	0
		222.352	0	0.00053078	0.00100417	8.21127e-05	0	0.000614637
		222.562	0	0	0.000408379	0.000366151	0	0
		222.771	0	0.000580909	0.00245109	0.000366151	0	0
		222.98	0	0	0	0	0	0
		223.19	0	0	0	0.000299318	0	0.000146904
		223.399	0	0	0	0.0010846	0	0
		223.608	0	0.00129943	0.000209782	0.000249194	0	0
		223.818	0	0	0	0	0	0
		224.027	0	0.000313554	0.00015304	0.000650189	0	0
		224.236	0	0	0.00188367	0	0	0.000564523
		224.446	0	0.000664457	0.000351637	0.000533232	0	9.67902e-05
		224.655	0	0.000296844	0	0	0	0
		224.865	0	0	0	0	0	0
		225.074	0	0.000129748	0.00043675	0	0	0
		225.284	0	0.000296844	0.00140136	0.000265902	0	0.000965437
		225.493	0	0.000413812	0.00111765	0	0	0.000163609
		225.702	0	0	0	0.000884103	0	0
		225.912	0	0	0	0	0	0
		226.121	0	0.000864973	0.00179856	0.000700314	0	0
		226.331	0	0	0.000692088	0	0	0
		226.54	0	0	0.000663717	0	0	2.99712e-05
		226.75	0	0	0.000266524	0	0	0
		226.96	0	0	0.00151485	8.21127e-05	0	0
		227.169	0	0	0.000493492	0	0	0
		227.379	0	9.63283e-05	0.000947427	0.000399567	0	0.000531114
		227.588	0	0	0	0	0	0
		227.798	0	0.000330264	3.95558e-05	0.000115529	0	0
		228.007	0	0	0.00196878	0	0	6.33807e-05
		228.217	0	0	0.00171344	0	0	0.000163609
		228.427	0	0.000814844	0	0	0	0
		228.636	0	0	0	0	0	0
		228.846	0	0	0.000663717	0	0	0
		229.055	0	0.00139968	0.00140136	0	0	0
		229.265	0	0	0	0.000483108	0	0
		229.475	0	0.000163167	0.000890685	0.000316027	0	0.000197019
		229.685	0	0	3.95558e-05	0	0	0
		229.894	0	0	0.00202552	0	0.000393829	0
		230.104	0	0.000146457	0	0	0	0
		230.314	0	0	0	0	0	6.33807e-05
		230.523	0	0	0	0	0	0
		230.733	0	0	0.00177019	0.000516524	0	0
		230.943	0	0.000246715	0	0	0	0
		231.153	0	0	0	0.000165653	0	0.000664752
		231.362	0	0	0	0.000232486	0	0.000146904
		231.572	0	0.000129748	0	0.000516524	0	0.000263838
		231.782	0	0.00053078	0.000181411	0	0	0
		231.992	0	0.000447232	0.00151485	6.54046e-05	0	0.000347361
		232.202	0	0.00053078	0	0	0	0
		232.412	0	0	0	0.000232486	0	0
		232.621	0	9.63283e-05	0.000833943	0	0	0
		232.831	0	0.000848264	0.00120277	0.000767146	0	0.000197019
		233.041	0	0.000748006	0	0	0	0.000397476
		233.251	0	0.000965232	0.00202552	0	0	0
		233.461	0	0	0.00179856	0	0	0
		233.671	0	0	0	0	0	0
		233.881	0	0	0.000777201	0	0	0.000163609
		234.091	0	0.00051407	0.000805572	0.000366151	0	0.000397476
		234.301	0	0	0.000550233	0	0	0.000497704
		234.511	0	0.000731296	0.00412498	8.21127e-05	0	0
		234.721	0	0	0.000380008	0.000165653	0	0
		234.931	0	0.000179877	0.000209782	0.000299318	0	2.99712e-05
		235.141	0	0	0.00015304	8.21127e-05	0	0
		235.351	0	0	0.00242272	0	0	1.32664e-05
		235.561	0	0.000296844	0.00120277	0.000683605	0	0
		235.771	0	0	0.00108928	0.000349443	0	0
		235.981	0	0.000898393	0	0	0	0
		236.191	0	0.000864973	0	0	0	0
		236.401	0	0	0.00111765	0	0	0
		236.611	0	0	0.000294895	0.000299318	0	0.0001302
		236.821	0	0	0	0	0	0
		237.031	0	0.000864973	0	0	0	0.000547818
		237.241	0	0	0.00114602	0	0	0
		237.451	0	0.000113038	0.000833943	0	0	0
		237.661	0	0	1.11849e-05	0.000750438	0	0
		237.871	0	0.000915103	0.000692088	0	0	0.0011993
		238.082	0	0	0	0.00019907	0	0.00041418
		238.292	0	0	0.00074883	0.000616773	0	0.000113495
		238.502	0	0.000597619	0.00114602	0	0	0
		238.712	0	0	0.00179856	0.000232486	0	0.00076498
		238.922	0	0.000731296	0	0	0	0
		239.133	0	0.000129748	0	8.21127e-05	0	8.00854e-05
		239.343	0	4.61993e-05	0	0	0	0
		239.553	0	0	0.000833943	0.000900811	0	0
		239.763	0	0	0	0	0	0
		239.974	0	0.000564199	0	0.000382859	0	0.000648047
		240.184	0	0	0	0	0	0
		240.394	0	0	0.000493492	0	0	0.000364066
		240.604	0	0	0.00074883	0	0	0
		240.815	0	0.00109891	0.00299014	0	0	0
		241.025	0	0	0.000465121	0	0	0
		241.235	0	0	0.00140136	0.000833979	0	0
		241.446	0	0	0	0	0	0
		241.656	0	0	6.79268e-05	0	0	0.000430885
		241.866	0	0	0	0	0	0
		242.077	0	0.000447232	0.00111765	0.000232486	0	0.000965437
		242.287	0	0	0	0	0	4.66759e-05
		242.498	0	0.00134955	0	9.88208e-05	0	0.00210136
		242.708	0	0	0.000890685	0	0	0
		242.918	0	0	0	0	0	0
		243.129	0	0.000330264	0	0	0	0
		243.339	0	0.000597619	0.000606975	0.000249194	0	0.000280542
		243.55	0	0.000296844	0.00157159	0.000115529	0	6.33807e-05
		243.76	0	0	0.00134462	0	0	0
		243.971	0	0.000363683	0.000408379	0	0	0
		244.181	0	4.61993e-05	0	0	0	0.000280542
		244.392	0	0	0.000550233	0	0	9.67902e-05
		244.602	0	0	0.00120277	0.000416275	0	0.0011993
		244.813	0	0	0	0	0	0
		245.023	0	0	0.0027348	0.000115529	0	0
		245.234	0	0.000798135	0	0	0	0
		245.445	0	0	0.00171344	0	0	0
		245.655	0	0	0.000947427	0	0	0
		245.866	0	0	0.00159996	0	0	0.000631342
		246.076	0	0.000798135	0.000919056	0.00019907	0	0.000514409
		246.287	0	0.00123259	0.00174181	0.000382859	0	0.000564523
		246.498	0	0	0	0.000666897	0	0
		246.708	0	6.2909e-05	0	0.00073373	0	0.000664752
		246.919	0	0.00123259	0	0.000934227	0	0
		247.129	0	0.000798135	0.000124669	0.0017028	0	0.00136635
		247.34	0	0.000614328	0.000805572	0	0	0.000313952
		247.551	0	0.000330264	0.00247946	0.0004664	0	0.000197019
		247.762	0	0.000346973	0	0	0	0
		247.972	0	0.00118246	0.0014581	0	0	0.00044759
		248.183	0	0	0.000550233	0.000917519	0	9.67902e-05
		248.394	0	0.000898393	0	0.00103448	0	0.00106567
		248.604	0	4.61993e-05	0.000181411	0	0	0
		248.815	0	0.00170046	0.000890685	0.000950935	0	0.000497704
		249.026	0	0	0	0.00131851	0	0.000781685
		249.237	0	0.00054749	0.00074883	0.000265902	0	0.000313952
		249.447	0	0.000313554	0.0014581	0.000432983	0	0.000497704
		249.658	0	0.00118246	0.00125951	0.000416275	0	0.0011993
		249.869	0	0.00206807	0.00100417	0	0	0.000397476
		250.08	0	0.000263425	0.00196878	0.000650189	0	0.00131624
		250.291	0	0	0.00208227	0.00116814	0	0
		250.502	0.000214776	0.000597619	0.00194041	0.00155243	0.000377122	0.000230428
		250.712	0	0.00158349	0.00151485	0.00116814	0	0.00203454
		250.923	0	0.000831554	0.00179856	0.00125168	0	9.67902e-05
		251.134	0	0.000681167	0.00236598	0	0	0.000547818
		251.345	0	0.000664457	0.00103254	0.00131851	0	0.000347361
		251.556	0	0.00156678	0	0.000382859	0	0
		251.767	0	0.00146652	0.00256457	0	0	6.33807e-05
		251.978	0	0.000196586	0.00256457	0	0	0.000163609
		252.189	0	0.000931812	0	0.00105118	0	0.00116589
		252.4	0	0.00153336	0.00111765	0.000416275	0	0.000213723
		252.611	0	0.000831554	0.00111765	0.00218734	9.56125e-06	0
		252.822	0	0.000597619	0.00103254	0.000483108	0	0.000364066
		253.033	0	0.000430522	0.00264969	0.000650189	0.000176634	0.000698161
		253.244	0	0.00103207	6.79268e-05	0	0	0
		253.455	0	0.00119917	0	0.00123497	0	0.000865209
		253.666	0	0.00054749	0.000833943	0.000165653	0	0
		253.877	0	0.00116575	0.00140136	0.00138535	0	0.00134965
		254.088	0	0.000998651	0.00043675	0.000232486	0	0.000113495
		254.299	0	0.00148323	0.00196878	4.86964e-05	0	0.000430885
		254.51	0	0.000664457	0.000209782	0	0	0
		254.721	0	0.000380393	0.000380008	0.000950935	0	0.000881913
		254.932	0	0.000263425	0.00134462	0.000934227	0	0.000280542
		255.143	0	0.00113233	0.00392638	0.000750438	0	0.00101555
		255.354	0	0.000597619	0.00103254	0.000215778	0	0.000681456
		255.565	0	0.000714586	0.00196878	0.000215778	0	0.000564523
		255.777	0	0.00134955	0	0.00103448	0	0.000531114
		255.988	0	0.00133284	0.000777201	0.0014856	0	0.000831799
		256.199	0	0.000814844	0.000521862	0.000449692	0	0
		256.41	0	0.00111562	0.00199715	0.00176963	0	0.00138306
		256.621	0	0.00149994	0.00154322	0.0012851	0	0.000464295
		256.832	0	0.000463941	0.00225249	0.00237113	0	0.00103226
		257.044	0	0.00123259	0.00236598	0.000449692	0	0.00103226
		257.255	0	0.00233543	0.000947427	0.00135193	0	0
		257.466	0	0.00131613	0.000408379	0.000850687	0	0.00106567
		257.677	0	0.00104878	0.00134462	0.000650189	0	0.000531114
		257.889	0	0.00236884	0.00148648	0.000449692	0	0.000213723
		258.1	0	0.00183413	0	0.000900811	0	0.00123271
		258.311	0	0.00109891	0	0.000449692	0	0.00123271
		258.522	0	0.000764715	0	0.000600065	0	0.000731571
		258.734	0	0	0.000550233	0.0010846	0	0
		258.945	0	0.00163362	0.00321711	0.00130181	0	0.000614637
		259.156	0	0	0.00111765	0	0	0.00178397
		259.368	0	0.00161691	0.000323266	0.00188659	0	0.00101555
		259.579	0	0.000764715	0	0.000650189	0	0.00079839
		259.79	0	0.000497361	0.00177019	0.00223746	0	0.00191761
		260.002	0	0.000664457	0	0	0	0.000430885
		260.213	0	0.000330264	0.00239435	0.00158584	0.000878342	0.000664752
		260.425	0	0.00053078	9.62978e-05	0.000600065	0	0.000163609
		260.636	0	0.00165033	0.00216738	0.00161926	0	0.000848504
		260.847	0	0.000597619	0.00213901	0	0	6.33807e-05
		261.059	0	0.00171717	0.00157159	0.000449692	0	0.000581228
		261.27	0	0.000196586	0.00103254	0.00141876	0	0.00103226
		261.482	0	0.00166704	0.00148648	0	0.000794805	0.00149999
		261.693	0	0.000915103	0.00123114	0.000382859	0	0.00101555
		261.905	0	0.000380393	0.000635346	0.00156914	0	0.00133294
		262.116	0	0.000380393	0.00157159	0.000449692	0	0
		262.328	0	0.000998651	0.00171344	0.000249194	0	9.67902e-05
		262.539	0	0.00106549	0.00236598	0.000249194	0	0.000197019
		262.751	0	0.000580909	0.00194041	0.0017028	0	0.000965437
		262.962	0	0.000447232	0.00120277	0	0	0.000597933
		263.174	0	0.00104878	0.000947427	0.000516524	0	0.00160022
		263.385	0	0	0	0.000900811	0	0.000247133
		263.597	0	0.000931812	0.00137299	0.00158584	0	0.00191761
		263.808	0	0.00131613	0	8.21127e-05	0	0
		264.02	0	0.00131613	0.000947427	0.00195342	0	0.00143317
		264.232	0	0.00173388	0	0.000600065	0	0
		264.443	0	0.00113233	0	0.00141876	0	0.00126612
		264.655	0	0.000898393	0	0.000700314	0	0.000547818
		264.866	0	0.000714586	0.00259294	0.000950935	0	0.00129953
		265.078	0	0.000864973	0.000380008	0	0	0.00166704
		265.29	0	0.000346973	0.000323266	8.21127e-05	0.000210049	0.00144988
		265.501	0	6.2909e-05	0	0.000165653	0	0.00109908
		265.713	0	0.00118246	0.00043675	0.00081727	0	0.00106567
		265.925	0	0.000230006	0.00174181	0	0	0
		266.137	0	0.00205136	0.000890685	0	0	0.00216818
		266.348	0	0	0.0014581	0.00081727	0	0.000631342
		266.56	0	0.00198452	0.00177019	0.000566648	0	0.000480999
		266.772	0	0.00104878	0.00100417	0.000449692	0	0.000714866
		266.983	0	0.00183413	0.00242272	0	0	0.00186749
		267.195	0	0.00133284	0.000947427	0.000900811	0	0.00126612
		267.407	0	0.00153336	0.0018553	0.00213721	0	0.000865209
		267.619	0	0.000597619	0.000720459	0.000132237	4.29759e-05	0.000497704
		267.831	0	0.00126601	0	0.00110131	0	0
		268.042	0	0.000397103	0.000833943	0	0	0.000932028
		268.254	0	6.2909e-05	0.00222412	0.000616773	0	0.00163363
		268.466	0	0.00139968	0.00194041	0.00019907	0	0.00108237
		268.678	0	0.00181743	0.00140136	0.000767146	0	0.00161692
		268.89	0	0.000614328	0.00123114	0	0	0.000948733
		269.102	0	6.2909e-05	0.0014581	0.00054994	0	9.67902e-05
		269.314	0	0	0.00179856	0.000700314	0	0.00104896
		269.525	0	0.00119917	0.00270643	0.000432983	0	0.000430885
		269.737	0	0.00139968	1.11849e-05	0	0	0.00131624
		269.949	0	0.00128272	0.00168507	0.00145218	0	0.00146658
		270.161	0	0.000113038	0	6.54046e-05	0	0.000230428
		270.373	0	0.000497361	0.00213901	0.00116814	0	0.000247133
		270.585	0	4.61993e-05	0.00236598	0.00125168	0	0.00108237
		270.797	0	0.000631038	0.000862314	0.000700314	0	0
[truncated: 4,361 more rows]

## Sheet: Figure 4c
Figure 4c
[truncated: 257 more rows]

## Sheet: Figure 5j
Figure 5j
[truncated: 3,649 more rows]

[truncated: 27 more sheets: Figure 5k, Figure 5m, Figure 5n, Figure 5p, Figure 5q, Figure 6, Supplementary Figure 1, Supplementary Figure 2, Supplementary Figure 4a, Supplementary Figure 4b, Supplementary Figure 4c, Supplementary Figure 4d, Supplementary Figure 5a, Supplementary Figure 5b, Supplementary Figure 5c, Supplementary Figure 5d, Supplementary Figure 6a, Supplementary Figure 6b, Supplementary Figure 6c, Supplementary Figure 6d …]
